# Supplementary material for: Development of a risk score for prediction of poor treatment outcomes among patients with multidrug-resistant tuberculosis
Source: PLoS One. 2020 Jan 3;15(1):e0227100. doi: 10.1371/journal.pone.0227100 (PMC6941813; doi:10.1371/journal.pone.0227100)
Supplement: S1 File — (ZIP) [file pone.0227100.s001.zip › Data.xlsx]

## Sheet: Sheet1
sex_1m2f	occ_rec2	HIV1P2N	TxHistory1yes2n	Taking2ndLinedrug1yes2no	R_E_1r0s	R_Injectable_1r0s	R_FQL_1r0s	Cultur2	Smear2	country1c2e	e1r0s3nr	km1r0s3nr	s1r0s3nr	ofx1r0s3nr	periodonmdrtbtreatmentinmonthfor	negativesmearresult1yes2no	monthsof1stnegativesmearresultfr	onesmearpositveafterconversion1y	monthsofsmearpositivefromstartof	commentsmear	negativecultureresult1yes2no	monthsof1stnegativecurltureresul	onepositveaftercultureconversion	monthsofculturepositivefromstart	commentforculture	totalsmeardoneforthepatient	totalculturedoneforthepatient	typeofregistration1new2relaps3af	resistanttype1mdrtb2xdrtb3polyrs	diagnosticmethod1genexper2lpa3cu	h1r0s3nr	r1r0s3nr	z1r0s3nr	treatmentoutcome2cured3completed	followupday	age_cat2	R_KM_1r0s	R_S_1r0s	R_S_KM_1r0s
1	1	2	1	2	0	0	0	1	NA	1	0	3	0	3	24	1	1	2			NA	NA			0ponly	16	1	1	1	4	1	1	3	2	803	2	0	0	0
1	1	2	1	1	0	0	0	1	1	1	0	3	0	3	24	1	1	2			1	1	2			16	16	1	1	4	1	1	3	2	866	1	0	0	0
2	1	2	1	1	0	0	0	1	1	1	0	3	0	3	24	1	1	2			1	1	2			16	16	3	1	4	1	1	3	2	808	1	0	0	0
2	1	2	1	2	0	0	0	1	1	1	0	3	0	3	24	1	1	2			1	1	2			16	16	2	1	4	1	1	3	2	773	1	0	0	0
1	1	2	1	2	0	0	0	2	NA	1	0	3	0	3	0	2	NA	NA		0ponly	NA	NA			0Ponly	1	1	1	1	4	1	1	3	4	634	2	0	0	0
1	1	2	1	1	0	0	0	1	1	1	0	3	0	3	2	1	1	2			1	1	2			3	3	1	1	4	1	1	3	6	110	2	0	0	0
1	1	2	1	2	0	1	0	2	2	1	0	3	1	3	0	2	NA	NA		0Ponly	2	NA	NA		0PONLY	1	1	4	1	4	1	1	3	6	742	2	0	1	1
1	1	2	1	2	0	1	0	2	2	1	0	3	1	3	1	2	NA			01Ponly	2	NA	NA		01p	2	2	3	1	4	1	1	3	6	29	1	0	1	1
1	1	2	1	2	0	1	0	1	1	1	0	3	1	3	24	1	3	2			1	3	2			16	16	2	1	4	1	1	3	2	766	2	0	1	1
1	2	2	1	1	0	1	0	2	2	1	0	3	1	3	5	2	NA			All P	2	NA	NA		All P	6	6	1	1	4	1	1	3	6	145	1	0	1	1
1	2	2	1	2	0	1	0	1	1	1	0	3	1	3	24	1	2	2			1	2	2			16	16	2	1	4	1	1	3	2	806	1	0	1	1
1	1	2	1	2	1	0	0	1	2	1	1	3	0	3	5	1	1	1	4	0p123n45p	2	NA	NA		All p	6	6	2	1	4	1	1	3	6	180	1	0	0	0
2	1	2	1	2	1	0	0	1	1	1	1	3	0	3	24	1	14	2		01P2N3-12Psince14n	1	14	2			16	16	3	1	4	1	1	3	2	552	2	0	0	0
1	1	2	1	2	1	0	0	1	1	1	1	3	0	3	4	1	1	2			1	1	2			5	5	2	1	4	1	1	3	6	108	2	0	0	0
1	1	2	1	2	1	0	0	2	NA	1	1	3	0	3	0	2	NA			0ponly	NA	NA			0p only	1	1	3	1	4	1	1	3	6	394	1	0	0	0
1	1	2	1	1	1	0	0	1	1	1	1	3	0	3	24	1	3	2			1	3	2			15	16	2	1	4	1	1	3	2	757	2	0	0	0
1	1	2	1	2	1	0	0	1	1	1	1	3	0	3	8	1	1	2			1	1	2			8	8	2	1	4	1	1	3	6	242	2	0	0	0
1	1	2	1	2	1	0	0	1	2	1	1	3	0	3	3	1	1	1	3	0p12n3p	1	2	NA		01P2N3P	4	4	2	1	4	1	1	3	6	93	2	0	0	0
1	1	2	1	1	1	0	0	2	NA	1	1	3	0	3	0	2	NA			0PONLY	NA	NA			0Ponly	1	1	2	1	4	1	1	3	6	30	2	0	0	0
2	1	2	1	1	1	1	0	1	1	1	1	3	1	3	24	1	5	2			1	1	2			16	16	2	1	4	1	1	3	2	733	2	0	1	1
1	1	2	1	2	1	1	0	1	1	1	1	3	1	3	24	1	1	2			1	1	2			16	16	2	1	4	1	1	3	2	779	1	0	1	1
2	1	2	1	2	1	1	0	2	1	1	1	3	1	3	12	2	NA			All P	1	1	1	6	0p12345n681012p	11	10	2	1	4	1	1	3	6	361	2	0	1	1
2	2	2	1	2	1	1	0	1	1	1	1	3	1	3	24	1	1	2			1	2	2			16	16	1	1	4	1	1	3	2	822	2	0	1	1
1	2	2	1	2	1	1	0	1	1	1	1	3	1	3	24	1	1	1	12	0p1-10n12Psince14N	1	3	1	12	012P3-10n12pSince14N	16	16	2	1	4	1	1	3	2	715	1	0	1	1
2	1	2	1	2	1	1	0	2	NA	1	1	3	1	3	0	2	NA	NA		0pONLY	NA	NA			0ponly	1	1	3	1	4	1	1	3	6	37	2	0	1	1
1	1	2	1	2	0	1	0	1	1	1	0	3	1	3	7	1	1	2			1	1	2			8	6	5	1	4	1	1	3	6	356	2	0	1	1
1	1	2	2	2	0	0	0	1	1	1	0	3	0	3	12	1	1	2			1	1	2			10	10	1	1	4	1	1	3	6	411	2	0	0	0
2	1	2	1	1	1	1	0	1	1	1	1	3	1	3	24	1	1	2			1	1	2			16	16	2	1	4	1	1	3	2	816	1	0	1	1
2	1	2	1	2	0	1	0	1	1	1	0	3	1	3	22	1	1	2			1	1	2			15	14	3	1	4	1	1	3	2	633	2	0	1	1
1	1	2	1	2	0	1	0	1	1	1	0	3	1	3	22	1	1	2			1	1	2			15	14	5	1	4	1	1	3	2	647	2	0	1	1
2	1	2	1	2	1	1	0	1	1	1	1	3	1	3	22	1	1	2			1	1	2			16	14	3	1	4	1	1	3	2	639	1	0	1	1
1	2	2	1	2	0	0	0	1	1	1	0	3	3	3	22	1	1	1	4	0p123n4p5n6810p12nSince14p	1	1	1	3	0p12nSince3P	15	15	5	1	4	1	1	3	5	585	1	0	0	0
1	2	2	1	1	0	0	0	1	1	1	3	3	3	3	6	1	1	2			1	1	2			7	7	5	1	4	1	1	3	6	235	1	0	0	0
1	1	2	1	2	1	1	0	1	1	1	1	3	1	3	22	1	1	2			1	1	2			15	14	5	1	4	1	1	3	2	667	2	0	1	1
1	1	2	2	2	1	1	0	1	1	1	1	3	1	3	22	1	1	2			1	1	2			15	14	1	1	4	1	1	3	2	639	2	0	1	1
2	2	2	1	1	0	1	0	1	1	1	0	3	1	3	12	1	1	1	6	0P1-5N6-12p	1	1	1	4	0P123n45681012P	10	10	5	1	4	1	1	3	6	415	2	0	1	1
1	1	2	1	2	0	0	0	1	1	1	0	3	0	3	3	1	1	2			1	1	2			4	3	5	1	4	1	1	3	6	117	2	0	0	0
1	1	2	2	2	0	1	0	1	1	1	0	3	1	3	3	1	1	2			1	1	2			4	3	1	1	4	1	1	3	6	121	2	0	1	1
1	2	2	1	1	0	1	0	1	1	1	0	3	1	3	24	1	1	2			1	1	2			16	16	2	1	4	1	1	3	2	731	1	0	1	1
1	1	2	1	2	0	0	0	1	1	1	0	3	0	3	22	1	1	2			1	1	2			15	13	1	1	4	1	1	3	2	615	2	0	0	0
1	1	2	1	2	0	1	0	1	1	1	0	3	1	3	24	1	2	2			1	2	2			16	15	5	1	4	1	1	3	2	684	1	0	1	1
2	1	2	1	2	1	1	0	1	1	1	1	3	1	3	24	1	1	2			1	1	2			16	15	5	1	4	1	1	3	2	729	1	0	1	1
1	1	2	1	2	1	1	0	1	1	1	1	3	1	3	24	1	1	2			1	1	2			16	16	5	1	4	1	1	3	2	684	2	0	1	1
2	1	2	1	2	1	1	0	1	1	1	1	3	1	3	24	1	1	2			1	1	2			16	13	5	1	4	1	1	3	2	689	2	0	1	1
2	1	2	1	1	0	1	0	1	1	1	0	3	1	3	24	1	1	2			1	1	2			15	16	5	1	4	1	1	3	2	743	2	0	1	1
1	1	2	1	1	1	0	0	1	1	1	1	3	0	3	4	1	3	2		0P1N2P34N	1	1	2			5	5	5	1	4	1	1	3	6	239	2	0	0	0
1	1	2	1	2	0	1	0	1	1	1	0	3	1	3	14	1	1	2			1	1	2			11	11	5	1	4	1	1	3	6	455	2	0	1	1
1	1	2	1	2	0	0	0	1	1	1	0	3	0	3	4	1	1	2			1	1	2			5	3	5	1	4	1	1	3	5	165	2	0	0	0
1	1	2	1	2	1	1	0	1	1	1	1	3	1	3	24	1	10	2			1	1	2			16	15	5	1	4	1	1	3	2	728	2	0	1	1
1	1	2	1	2	0	0	0	1	1	1	0	3	0	3	14	1	1	2			1	1	2			11	7	5	1	4	1	1	3	6	723	1	0	0	0
2	1	2	2	2	0	0	0	1	1	1	0	3	0	3	24	1	1	2			1	1	2			16	16	1	1	4	1	1	3	2	730	2	0	0	0
1	1	2	1	2	0	0	0	1	1	1	0	3	0	3	24	1	1	2			1	1	2			16	16	1	1	4	1	1	3	2	721	2	0	0	0
1	1	2	1	2	0	0	0	1	1	1	0	3	0	3	4	1	1	2			1	1	2			5	4	8	1	4	1	1	3	6	196	2	0	0	0
1	1	2	1	2	1	0	0	1	1	1	1	3	0	3	12	1	1	2			1	1	2			10	3	5	1	4	1	1	3	6	386	2	0	0	0
1	1	2	1	1	0	0	0	1	1	1	0	3	0	3	10	1	1	2			1	1	2			9	7	5	1	4	1	1	3	6	388	2	0	0	0
1	1	2	1	1	0	0	0	1	1	1	0	3	0	3	24	1	1	2			1	1	2			16	16	5	1	4	1	1	3	2	746	2	0	0	0
1	1	2	1	2	0	1	0	1	1	1	0	3	1	3	24	1	1	1	8	0p1-6Nsince8P	1	1	1	6	0P1-8PSince10p	16	16	5	1	4	1	1	3	5	794	2	0	1	1
1	1	2	1	1	1	0	0	1	1	1	1	3	0	3	12	1	1	2			1	2	2			10	8	5	1	4	1	1	3	4	172	2	0	0	0
1	1	2	1	1	0	0	0	1	1	1	0	3	0	3	6	1	1	2			1	1	2			7	8	4	1	4	1	1	3	6	422	2	0	0	0
1	1	2	1	2	1	1	0	1	1	1	1	3	1	3	8	1	1	2			1	1	2			8	6	5	1	4	1	1	3	6	304	1	0	1	1
1	1	2	1	2	0	0	0	1	1	1	0	3	0	3	24	1	1	2			1	1	2			15	15	2	1	4	1	1	3	2	745	2	0	0	0
1	2	2	1	2	0	0	0	1	1	1	3	3	3	3	6	1	1	2			1	1	2			7	5	2	1	4	1	1	3	6	239	2	0	0	0
1	2	2	2	2	0	1	0	1	1	1	0	3	1	3	24	1	1	2			1	1	2			16	14	1	1	4	1	1	3	2	705	1	0	1	1
1	1	2	1	2	1	0	0	1	1	1	1	3	0	3	12	1	1	2			1	1	2			10	8	5	1	4	1	1	3	6	371	2	0	0	0
2	1	2	1	2	0	1	0	1	1	1	0	3	1	3	12	1	1	2			1	1	2			10	5	5	1	4	1	1	3	6	372	2	0	1	1
1	2	2	2	2	0	1	0	1	1	1	0	3	1	3	24	1	1	2			1	1	2			17	15	1	1	4	1	1	3	2	671	1	0	1	1
2	1	2	1	2	1	1	0	1	1	1	1	3	1	3	24	1	1	2			1	1	2			16	16	5	1	4	1	1	3	2	788	2	0	1	1
1	1	2	1	2	0	0	0	1	1	1	0	3	0	3	6	1	1	2			1	1	2			7	7	5	1	4	1	1	3	6	375	2	0	0	0
1	1	2	1	2	0	0	0	1	1	1	0	3	0	3	6	1	1	2			1	1	2			7	7	5	1	4	1	1	3	6	320	2	0	0	0
1	1	2	1	2	0	1	0	1	1	1	0	3	1	3	24	1	1	2			1	1	2			16	15	5	1	4	1	1	3	2	759	2	0	1	1
2	1	2	1	1	0	1	0	1	1	1	0	3	1	3	24	1	1	1	5	0P1234N5681012PSince14N	1	1	2		0-6PSince8N	16	16	5	1	4	1	1	3	5	772	1	0	1	1
1	2	2	1	2	0	1	0	1	1	1	0	3	1	3	22	1	1	2			1	1	2			16	16	5	1	4	1	1	3	2	714	1	0	1	1
2	1	2	1	2	0	0	0	1	1	1	3	3	3	3	24	1	1	2			1	1	2			16	3	5	1	4	1	1	3	2	734	2	0	0	0
1	1	2	2	2	0	0	0	1	1	1	0	3	0	3	14	1	1	2			1	1	2			11	10	1	1	4	1	1	3	6	482	2	0	0	0
1	1	2	1	2	1	1	0	1	1	1	1	3	1	3	6	1	1	2			1	1	2			7	5	5	1	4	1	1	3	6	292	1	0	1	1
1	1	2	2	2	0	0	0	1	1	1	3	3	3	3	12	1	1	2			1	1	2			10	10	1	1	4	1	1	3	6	482	2	0	0	0
1	1	2	1	1	0	0	0	1	1	1	0	3	0	3	12	1	1	2			1	1	2			10	10	5	1	4	1	1	3	6	484	2	0	0	0
1	1	2	2	2	0	0	0	1	1	1	0	3	0	3	12	1	1	2			1	3	2			10	8	1	1	4	1	1	3	6	430	1	0	0	0
1	1	2	1	1	0	1	0	1	2	1	0	3	1	3	6	1	1	2			1	2	NA		01p2n3p4n	6	5	5	1	4	1	1	3	6	244	2	0	1	1
1	1	2	1	2	1	1	1	1	1	1	1	3	1	1	6	1	1	2			1	1	2			7	5	2	1	4	1	1	3	6	241	2	0	1	1
1	1	2	1	2	0	0	0	1	1	1	0	3	0	3	24	1	1	2			1	1	2			16	16	2	1	4	1	1	3	2	849	2	0	0	0
2	1	2	1	2	0	1	0	1	1	1	0	3	1	3	12	1	1	2			1	1	2			10	8	2	1	4	1	1	3	6	430	2	0	1	1
2	1	2	1	1	0	0	0	1	1	1	0	3	0	3	24	1	1	1	3	0p12n3pSince4N	1	2	2			20	17	2	1	4	1	1	3	2	832	1	0	0	0
1	1	2	2	2	0	0	0	1	1	1	0	3	0	3	24	1	2	2			1	1	2			16	15	1	1	4	1	1	3	2	771	2	0	0	0
2	1	2	1	2	0	0	0	1	1	1	3	3	3	3	6	1	1	2			1	1	2			7	8	9	1	4	1	1	3	6	417	2	0	0	0
1	1	2	1	2	0	1	0	1	1	1	0	3	1	3	14	1	1	2			1	1	2			11	10	2	1	4	1	1	3	6	513	1	0	1	1
1	1	2	1	2	0	0	0	1	1	1	0	3	0	3	24	1	1	2			1	1	2			16	16	3	1	4	1	1	3	2	742	2	0	0	0
1	1	2	1	2	0	0	0	1	1	1	0	3	0	3	24	1	1	2			1	1	2			16	16	5	1	4	1	1	3	2	837	2	0	0	0
2	2	2	1	2	1	1	0	1	1	1	1	3	1	3	24	1	1	2			1	1	2			16	16	5	1	4	1	1	3	2	816	1	0	1	1
1	1	2	1	1	0	0	0	1	1	1	3	3	3	3	6	1	1	2			1	1	2			7	5	2	1	4	1	1	3	6	300	2	0	0	0
1	1	2	1	2	0	0	0	1	1	1	0	3	0	3	12	1	1	2			1	1	2			10	7	2	1	4	1	1	3	6	368	2	0	0	0
1	1	2	1	2	1	1	0	1	1	1	1	3	1	3	24	1	1	1	6	0P1-5N6PSince8N	1	1	2			16	16	5	1	4	1	1	3	2	886	1	0	1	1
2	1	2	1	2	0	0	0	1	1	1	0	3	0	3	24	1	1	2			1	1	2			16	16	4	1	4	1	1	3	2	764	2	0	0	0
2	1	2	1	2	0	0	0	1	1	1	3	3	3	3	5	1	1	2			1	1	2			6	6	2	1	5	1	1	3	6	534	1	0	0	0
2	2	2	1	2	1	0	0	2	1	1	1	3	0	3	0	2	NA	NA		0Ponly	1	1	1	4	0P123NSince4p	1	1	2	1	4	1	1	3	6	8	1	0	0	0
2	1	2	1	2	0	0	0	1	1	1	0	3	0	3	24	1	2	2			1	2	2			15	15	5	1	4	1	1	3	2	730	1	0	0	0
1	1	2	1	2	0	0	0	1	1	1	0	3	0	3	24	1	1	2			1	1	2			16	16	2	1	4	1	1	3	2	734	2	0	0	0
2	1	2	1	2	0	1	0	1	1	1	0	3	1	3	24	1	1	2			1	1	2			16	3	5	1	4	1	1	3	2	759	2	0	1	1
1	1	2	1	2	0	0	0	1	1	1	0	3	0	3	8	1	1	2			1	1	2			8	8	2	1	4	1	1	3	6	289	1	0	0	0
1	1	2	1	2	0	0	0	1	1	1	0	3	0	3	12	1	1	2			1	1	1	12	0p1-10n12p	10	10	2	1	4	1	1	3	5	377	2	0	0	0
2	1	2	1	2	0	0	0	1	1	1	0	3	0	3	24	1	2	1	14	0P2-12N14P Since16N	1	2	2			15	15	2	1	4	1	1	3	2	782	2	0	0	0
2	2	2	1	2	0	0	0	1	1	1	0	3	0	3	24	1	2	2			1	1	2			15	16	4	1	4	1	1	3	2	733	1	0	0	0
1	1	2	1	2	0	0	0	1	1	1	0	3	0	3	16	1	2	2			1	1	2			11	11	2	1	4	1	1	3	6	508	2	0	0	0
1	1	2	1	2	0	1	0	1	1	1	0	3	1	3	24	1	1	2			1	1	2			14	14	5	1	4	1	1	3	2	1118	1	0	1	1
2	1	2	1	2	0	1	0	1	1	1	0	3	1	3	24	1	1	2			1	1	2			16	16	1	1	4	1	1	3	2	753	1	0	1	1
2	1	2	1	2	0	1	0	1	1	1	0	3	1	3	24	1	1	2			1	1	1	12	0P1-10N12PSince14N	16	16	2	1	4	1	1	3	2	733	1	0	1	1
2	2	2	1	2	1	1	0	2	2	1	1	3	1	3	1	1	1	NA		0P1Nonly	1	1	NA		0p1nonly	2	2	5	1	4	1	1	3	6	46	1	0	1	1
1	1	2	1	2	1	1	0	1	1	1	1	3	1	3	10	1	2	2			1	1	1	8	0p1-6n810p	9	9	2	1	4	1	1	3	6	320	2	0	1	1
1	1	2	1	2	0	1	0	1	1	1	0	3	1	3	24	1	1	2			1	1	2			16	16	5	1	4	1	1	3	2	738	2	0	1	1
1	1	2	1	2	0	1	0	1	1	1	0	3	1	3	24	1	1	2			1	1	2			16	16	8	1	4	1	1	3	2	738	2	0	1	1
2	1	2	1	2	1	1	0	1	2	1	1	3	1	3	16	1	2	1	6	01P2345nsince6p	1	14	NA		0-12P14N16P	12	12	5	1	4	1	1	3	5	506	1	0	1	1
1	1	2	1	2	0	1	1	1	1	1	0	3	1	1	8	1	1	2			1	1	2			8	8	5	1	4	1	1	3	6	261	1	0	1	1
1	1	2	1	2	0	1	0	1	1	1	0	3	1	3	24	1	1	2			1	1	2			16	16	5	1	4	1	1	3	2	752	1	0	1	1
2	2	2	2	2	0	0	0	1	1	1	0	3	0	3	24	1	1	2			1	1	2			16	16	1	1	4	1	1	3	2	739	1	0	0	0
2	1	2	1	2	0	0	0	1	1	1	0	3	0	3	5	1	1	2			1	1	2			6	6	5	1	4	1	1	3	6	178	1	0	0	0
2	1	2	1	2	1	1	0	1	1	1	1	3	1	3	24	1	1	2			1	1	2			16	16	5	1	4	1	1	3	2	740	2	0	1	1
1	1	2	1	1	1	1	1	1	1	1	1	0	1	1	10	1	1	1	8	0p1-6n810p	1	3	1	8	0P1N2P345N810P	9	9	5	1	4	1	1	3	6	322	2	0	1	1
1	1	2	1	1	0	0	0	2	2	1	0	3	0	3	0	2	NA	NA		0Ponly	2	NA	NA		0Ponly	1	1	5	1	4	1	1	3	6	6	2	0	0	0
2	1	2	2	2	1	1	0	1	1	1	1	3	1	3	24	1	1	2			1	1	2			16	16	1	1	4	1	1	3	2	734	1	0	1	1
2	1	2	1	2	1	1	0	1	1	1	1	3	1	3	12	1	1	2			1	1	2			10	10	5	1	4	1	1	3	6	392	2	0	1	1
1	1	2	1	2	0	0	0	2	2	1	0	3	0	3	2	1	1	NA		0p2nonly	1	1	NA		0P1Nonly	2	2	1	1	4	1	1	3	6	90	2	0	0	0
1	1	2	1	1	0	1	0	1	1	1	0	3	1	3	24	1	2	2			1	1	2			15	15	5	1	4	1	1	3	2	739	1	0	1	1
1	1	2	1	1	1	0	1	1	1	1	1	3	0	1	20	1	2	1	5	01p234N5P6-16N20P	1	6	1	12	012p3n45p6810n12p14n16p	13	12	5	1	4	1	1	3	5	718	2	0	0	0
2	1	2	1	1	0	1	0	2	NA	1	0	3	1	3	0	2	NA	NA		0Ponly	NA				0Ponly	1	1	5	1	4	1	1	3	6	737	1	0	1	1
1	1	2	1	1	0	1	0	1	1	1	0	3	1	3	24	1	1	2			1	1	2			16	16	5	1	4	1	1	3	2	777	2	0	1	1
1	1	2	1	2	0	1	0	1	1	1	0	3	1	3	24	1	2	2			1	2	2			15	15	2	1	4	1	1	3	2	736	2	0	1	1
1	1	2	1	2	1	1	0	1	1	1	1	3	1	3	24	1	1	2			1	1	2			16	15	1	1	4	1	1	3	2	751	1	0	1	1
1	1	2	1	2	0	0	0	1	1	1	0	3	0	3	24	1	1	2			1	1	2			16	16	2	1	4	1	1	3	2	757	2	0	0	0
1	1	2	1	2	1	1	0	1	2	1	1	3	1	3	22	1	1	1	5	0p1234nSince5P	1	4	NA		0-3P4Nsince5P	15	15	5	1	4	1	1	3	5	688	2	0	1	1
1	1	2	1	1	0	1	1	1	1	1	0	1	0	1	22	1	2	1	14	0P2-12N14P161820N22P	1	8	1	12	0P2N3P4N56P810NsINCE12P	14	13	5	2	4	1	1	3	5	734	2	1	0	1
1	1	2	1	1	0	1	1	2	2	1	0	3	1	1	5	1	1	NA		0P1N234P5N	1	1	NA		0P1N2P3N4P5N	6	6	2	1	4	1	1	3	6	194	2	0	1	1
1	1	2	1	2	0	0	0	1	1	1	0	3	0	3	8	1	1	2			1	2	2			7	7	2	1	4	1	1	3	6	418	2	0	0	0
1	1	2	1	2	0	0	0	1	1	1	0	3	0	3	24	1	1	2			1	1	2			16	16	2	1	4	1	1	3	2	761	1	0	0	0
2	1	2	1	2	0	0	0	1	1	1	0	3	0	3	24	1	1	2			1	1	2			16	16	2	1	4	1	1	3	2	789	1	0	0	0
1	1	2	1	1	1	1	0	1	1	1	1	3	1	3	24	1	1	1	8	0p1-6n8p10n12psince14n	1	8	1	12	0P1N2P3N46P810N12P14N`6P18N20P2224N	16	15	5	1	4	1	1	3	5	829	2	0	1	1
2	1	2	1	2	1	1	0	1	1	1	1	3	1	3	22	1	2	2			1	1	2			14	13	5	1	4	1	1	3	6	348	1	0	1	1
1	1	2	1	2	1	0	1	1	1	1	1	3	0	1	24	1	3	2			1	3	2			14	14	8	1	4	1	1	3	2	758	1	0	0	0
1	1	2	1	2	0	0	0	1	1	1	0	3	0	3	22	1	1	1	8	0P1-6n81014p22n	1	1	1	5	0P1-4N5-14P	11	10	8	1	4	1	1	3	5	690	2	0	0	0
1	1	2	1	2	1	1	0	1	1	1	1	3	1	3	24	1	1	1	5	0P1234N56810PSince12N	1	1	1	5	0P1-4N5681012PSince14N	16	16	4	1	4	1	0	3	2	747	1	0	1	1
1	1	2	1	2	0	1	1	1	1	1	0	3	1	1	12	1	1	2			1	3	2		0P1N2PSince3N	9	10	5	1	4	1	1	3	6	381	1	0	1	1
1	1	2	1	2	0	0	0	1	1	1	0	3	0	3	24	1	1	2			1	1	2			16	16	2	1	4	1	1	3	2	742	2	0	0	0
1	1	2	1	2	0	1	0	1	1	1	0	3	1	3	24	1	1	2			1	1	2			16	16	5	1	4	1	1	3	2	738	2	0	1	1
1	1	2	1	2	0	0	0	1	1	1	0	3	0	3	24	1	1	2			1	1	2			16	16	5	1	4	1	1	3	2	740	2	0	0	0
2	1	2	1	1	0	1	0	1	1	1	0	0	1	0	12	1	1	2			1	2	2			10	10	2	1	4	1	1	3	4	626	2	0	1	1
1	1	2	1	1	0	0	0	1	1	1	0	3	0	3	24	1	1	2			1	2	2			16	16	2	1	4	1	1	3	2	757	1	0	0	0
1	1	2	1	1	1	1	0	1	1	1	1	3	1	3	24	1	1	2			1	1	2			16	16	2	1	4	1	1	3	2	753	2	0	1	1
1	1	2	1	1	1	1	0	1	1	1	1	3	1	3	12	1	1	2			1	1	2			10	10	5	1	4	1	1	3	6	399	2	0	1	1
1	1	2	1	2	0	0	0	2	NA	1	0	0	0	0	0	2	NA			0P only	NA	NA			0ponly	1	1	1	1	4	1	1	3	6	792	1	0	0	0
1	1	2	1	1	0	0	0	1	1	1	0	3	0	3	24	1	1	2			1	1	2			16	16	2	1	4	1	1	3	2	730	2	0	0	0
2	1	2	1	1	1	1	0	1	2	1	1	3	1	3	10	1	1	1	10	0p1-8n10p	1	10	NA		0-8P10N	7	8	5	1	4	1	1	3	5	339	1	0	1	1
1	1	2	1	2	0	0	0	1	2	1	0	3	0	3	14	1	1	1	3	0p12n3p456n810p12n14p	1	2	NA		01P2N3P4NSince5P	11	11	2	1	4	1	1	3	6	463	2	0	0	0
2	1	2	1	2	0	1	0	1	1	1	0	3	1	3	24	1	1	2			1	1	2			16	16	5	1	4	1	1	3	2	790	2	0	1	1
1	1	2	1	2	0	1	0	1	1	1	0	3	1	3	22	1	1	2			1	1	2			15	15	5	1	4	1	1	3	2	735	1	0	1	1
2	1	2	1	2	0	1	0	1	1	1	0	3	1	3	24	1	1	2			1	2	2			16	16	5	1	4	1	1	3	2	737	1	0	1	1
1	1	2	1	2	0	1	0	1	1	1	0	3	1	3	24	1	1	2			1	1	2			15	15	4	1	4	1	1	3	2	782	2	0	1	1
1	1	2	1	2	1	1	0	1	1	1	1	3	1	3	22	1	4	1	12	01p2n3p456810n1214161820p22n	1	1	1	14	0P1-12N14PSince16N	15	16	5	1	4	1	1	3	3	689	2	0	1	1
1	1	2	1	2	1	1	0	1	1	1	1	3	1	3	24	1	1	2			1	1	2			16	16	4	1	4	1	1	3	2	750	1	0	1	1
2	1	2	1	1	0	1	0	1	1	1	0	3	1	3	24	1	1	2			1	1	2			16	16	5	1	4	1	1	3	2	742	1	0	1	1
2	1	2	1	2	1	1	0	1	1	1	1	3	1	3	24	1	1	2			1	1	2			16	16	2	1	4	1	1	3	2	740	1	0	1	1
2	1	2	1	1	1	1	0	1	1	1	1	3	1	3	24	1	1	2			1	1	2			16	16	2	1	4	1	1	3	2	938	2	0	1	1
2	1	2	1	2	0	1	0	1	1	1	0	3	1	3	24	1	1	2			1	1	2			16	16	5	1	4	1	1	3	2	716	2	0	1	1
1	1	2	1	2	1	1	0	1	1	1	1	3	1	3	24	1	1	2			1	1	2			16	16	5	1	4	1	1	3	2	702	2	0	1	1
1	2	2	1	2	1	1	0	1	1	1	1	3	1	3	24	1	1	2			1	1	2			15	16	5	1	4	1	1	3	2	731	2	0	1	1
1	2	2	1	2	0	1	0	1	1	1	0	3	1	3	24	1	1	2			1	1	2			17	16	9	1	4	1	1	3	2	711	1	0	1	1
1	1	2	1	2	0	0	0	1	1	1	0	3	0	3	8	1	1	2			1	1	2			7	8	5	1	4	1	1	3	6	267	2	0	0	0
1	1	2	1	2	0	1	0	1	1	1	0	0	1	0	24	1	2	2			1	1	2			15	15	4	1	4	1	1	3	2	753	2	0	1	1
2	1	2	1	1	0	0	0	1	1	1	0	3	0	3	16	1	1	1	4	0P123N4PSince5N	1	8	1	12	0-6P810N12P14N16P	12	12	5	1	4	1	1	3	5	171	1	0	0	0
2	1	2	1	2	0	1	1	1	1	1	0	3	1	1	24	1	1	2			1	1	2			16	16	2	1	4	1	1	3	2	736	2	0	1	1
2	1	2	1	2	0	0	0	1	1	1	0	3	0	3	24	1	1	2			1	1	2			16	16	2	1	4	1	1	3	2	881	2	0	0	0
1	1	2	1	2	0	0	1	1	1	1	0	0	0	1	24	1	1	2			1	1	2			16	16	2	1	4	1	1	3	2	761	2	0	0	0
1	1	2	1	2	1	0	0	1	1	1	1	3	0	3	4	1	1	2			1	1	2			4	4	2	1	4	1	1	3	6	123	2	0	0	0
1	1	2	1	2	0	1	0	1	1	1	0	0	1	0	8	1	1	2			1	1	2			7	7	1	1	4	1	1	3	6	41	1	0	1	1
1	1	2	1	2	1	1	0	1	1	1	1	3	1	3	24	1	1	2			1	2	2			16	16	5	1	4	1	1	3	2	727	2	0	1	1
1	1	2	1	2	1	1	0	1	1	1	1	3	1	3	12	1	1	2			1	1	1	10	0P1-N10P	10	9	5	1	4	1	1	3	2	524	2	0	1	1
1	1	2	1	2	1	0	0	1	1	1	1	3	0	3	24	1	1	2			1	1	2			16	16	2	1	4	1	1	3	2	415	2	0	0	0
2	1	2	1	2	0	1	0	1	1	1	0	3	1	3	24	1	1	2			1	1	2			16	16	2	1	4	1	1	3	2	725	1	0	1	1
1	1	2	1	2	1	1	0	1	1	1	1	3	1	3	24	1	1	2			1	3	2			17	16	2	1	4	1	1	3	2	816	2	0	1	1
1	1	2	1	2	1	1	0	1	1	1	1	3	1	3	24	1	1	2			1	1	2			16	16	4	1	4	1	1	3	2	737	1	0	1	1
1	1	2	1	2	0	1	0	1	1	1	0	3	1	3	24	1	1	2			1	1	2			16	16	4	1	4	1	1	3	2	742	2	0	1	1
2	1	2	2	2	0	1	0	1	1	1	0	3	1	3	24	1	1	2			1	1	2			16	16	1	1	4	1	1	3	2	785	1	0	1	1
2	1	2	1	2	1	1	0	1	1	1	1	3	1	3	24	1	3	2		0P2N2PSince3N	1	3	2			16	16	2	1	4	1	1	3	2	770	2	0	1	1
1	1	2	1	1	1	1	0	1	1	1	1	3	1	3	24	1	1	2			1	1	2			16	16	9	1	4	1	1	3	2	820	2	0	1	1
2	1	2	1	1	0	1	0	1	1	1	0	3	1	3	24	1	1	2			1	1	2			16	16	2	1	4	1	1	3	2	829	1	0	1	1
2	1	2	1	1	0	1	1	1	1	1	0	3	1	1	24	1	1	2			1	1	2			16	16	2	1	4	1	1	3	2	734	1	0	1	1
1	1	2	1	1	1	1	0	1	1	1	1	3	1	3	24	1	1	2			1	1	2			16	16	9	1	4	1	1	3	2	659	1	0	1	1
1	1	2	1	1	1	0	0	1	1	1	1	3	0	3	24	1	1	2			1	1	2			16	16	2	1	4	1	1	3	2	752	2	0	0	0
1	1	2	1	1	1	1	0	1	1	1	1	1	1	0	24	1	1	2			1	1	2			15	11	2	1	4	1	1	3	2	738	2	1	1	2
2	1	2	1	2	0	1	0	1	1	1	0	3	1	3	24	1	1	2			1	1	2			16	16	2	1	4	1	1	3	2	743	2	0	1	1
1	1	2	1	2	0	1	0	1	1	1	0	3	1	3	24	1	1	1	8	0P1-6N8P10n12psince14N	1	1	1	3	0P12N34P5N681012PSince14N	16	16	5	1	4	1	1	3	2	752	2	0	1	1
1	1	2	1	2	0	0	0	1	1	1	0	3	0	3	24	1	1	2			1	2	1	8	01P2356N8P10N121416182022P24N	16	16	5	1	4	1	1	3	2	757	2	0	0	0
2	1	2	1	2	0	1	0	2	2	1	0	3	1	3	1	1	1	NA		0p1n only	2	NA	NA		0PONLY	2	1	5	1	4	1	1	3	6	31	2	0	1	1
1	1	2	1	2	0	0	0	1	1	1	0	3	0	3	24	1	1	2			1	1	2			16	16	4	1	4	1	1	3	2	718	1	0	0	0
1	1	2	1	2	1	1	0	1	1	1	1	3	1	3	16	1	1	1	14	0p1-12n1416p	1	1	1	12	0P1-10N1214P16N	12	12	2	1	4	1	1	3	5	533	1	0	1	1
1	1	2	1	2	1	1	0	1	1	1	1	3	1	3	24	1	1	2			1	3	2			16	16	2	1	4	1	1	3	2	740	2	0	1	1
1	2	2	1	1	0	0	0	1	1	1	0	3	0	3	24	1	1	2			1	1	2			16	16	2	1	4	1	1	3	2	784	1	0	0	0
2	1	2	1	1	0	0	0	1	1	1	0	3	0	3	24	1	1	2			1	1	2			16	16	2	1	4	1	1	3	2	720	1	0	0	0
2	1	2	1	2	0	1	0	1	1	1	0	3	1	3	24	1	1	1	8	0P12356N8P1012N141618P20N22P24N	1	1	2			16	16	3	1	4	1	1	3	2	739	2	0	1	1
2	2	2	1	1	0	1	0	1	1	1	0	0	1	0	22	1	1	1	8	0p123456n8p1012n141618p20n22p	1	2	1	8	01p2356n8p10n121416182022P	14	14	5	1	4	1	1	3	5	752	1	0	1	1
2	2	2	1	1	0	1	1	1	1	1	0	1	1	1	24	1	2	2			1	2	2			16	15	5	2	4	1	1	3	2	731	1	1	1	2
1	1	2	1	1	1	1	0	1	1	1	1	3	1	3	24	1	1	2			1	1	2			16	16	4	1	4	1	1	3	2	745	1	0	1	1
1	1	2	1	2	0	1	0	1	1	1	0	3	1	3	24	1	1	2			1	1	2			16	16	5	1	4	1	1	3	2	777	2	0	1	1
1	1	2	1	2	0	1	0	1	1	1	0	3	1	3	24	1	1	2			1	1	2			16	16	5	1	4	1	1	3	2	724	2	0	1	1
1	1	2	2	2	1	1	0	1	1	1	1	3	1	3	24	1	1	2			1	2	2			16	16	1	1	4	1	1	3	2	869	1	0	1	1
2	1	2	1	2	0	0	0	1	1	1	0	3	0	3	24	1	1	2			1	1	1	8	0P1-6N8PSince10N	16	16	4	1	4	1	1	3	2	746	2	0	0	0
1	1	2	1	2	1	1	0	1	1	1	1	1	1	0	24	1	1	2			1	1	2			16	16	1	1	4	1	1	3	2	751	2	1	1	2
1	2	2	1	2	1	1	0	1	1	1	1	0	1	0	3	1	1	2			1	1	2			4	3	1	1	4	1	1	3	6	25	2	0	1	1
2	1	2	1	2	1	1	1	1	1	1	1	0	1	1	20	1	1	2			1	1	2			14	14	5	1	4	1	1	3	8	636	2	0	1	1
1	1	2	1	2	0	1	0	2	2	1	0	3	1	3	1	1	1	NA		0p1nonly	2	NA	NA		0Ponly	2	1	1	1	4	1	1	3	8	33	2	0	1	1
1	1	2	1	2	1	1	0	1	1	1	1	3	1	3	10	1	1	2			1	1	2			9	9	4	1	4	1	1	3	6	794	2	0	1	1
1	1	2	1	1	1	1	0	1	1	1	1	3	1	3	24	1	1	2			1	1	2			16	16	5	1	4	1	1	3	5	742	1	0	1	1
2	1	2	1	2	0	0	0	1	1	1	0	3	0	3	10	1	1	2			1	1	2			9	9	4	1	4	1	1	3	6	520	1	0	0	0
2	1	2	1	2	1	1	0	1	1	1	1	3	1	3	24	1	1	2			1	1	2			16	16	1	1	4	1	1	3	2	358	1	0	1	1
1	1	2	1	1	1	1	0	1	1	1	1	3	1	3	22	1	1	1	20	0P1-18N2022P	1	2	1	20	01P2-18N2022P	14	14	5	1	4	1	1	3	5	739	2	0	1	1
1	1	2	1	2	1	0	0	1	1	1	1	3	0	3	2	1	1	2			1	1	2			3	3	4	1	4	1	1	3	6	79	1	0	0	0
1	2	2	1	2	0	1	0	1	1	1	0	3	1	3	10	1	2	2			1	2	2			8	8	4	1	4	1	1	3	6	375	2	0	1	1
1	2	2	1	1	0	0	0	1	1	1	0	3	0	3	10	1	1	2			1	1	2			9	9	4	1	4	1	1	3	6	375	2	0	0	0
1	1	2	1	2	0	1	0	1	1	1	0	0	1	0	24	1	1	2			1	1	2			16	16	2	1	4	1	1	3	2	787	2	0	1	1
2	1	2	1	2	0	1	0	1	1	1	0	0	1	0	24	1	1	2			1	1	2			15	15	2	1	4	1	1	3	2	763	1	0	1	1
2	1	2	1	2	0	1	0	1	1	1	0	3	1	3	24	1	1	2			1	3	2		0p1n2pSince3N	16	16	4	1	4	1	1	3	2	881	2	0	1	1
1	1	2	1	2	0	0	0	1	1	1	0	3	0	3	18	1	1	2			1	1	2			13	13	1	1	4	1	1	3	2	813	1	0	0	0
1	1	2	1	2	0	1	0	1	1	1	0	3	1	3	24	1	1	2			1	1	2			16	16	2	1	4	1	1	3	2	806	1	0	1	1
1	2	2	1	2	0	0	0	1	1	1	0	3	0	3	24	1	1	1	4	0P123n45pSINCE6n	1	2	2			16	16	5	1	4	1	1	3	2	764	2	0	0	0
2	1	2	1	2	0	0	0	1	1	1	0	3	0	3	24	1	2	2			1	2	2			15	15	1	1	4	1	1	3	3	827	2	0	0	0
1	1	2	1	2	0	1	0	1	1	1	0	3	1	3	24	1	1	2			1	1	2			16	16	5	1	4	1	1	3	2	697	1	0	1	1
1	1	2	1	2	0	1	0	1	2	1	0	3	1	3	2	1	1	2			1	1	NA		0p1n2p	3	3	5	1	4	1	1	3	6	72	1	0	1	1
1	1	2	1	1	1	1	0	1	1	1	1	3	1	3	10	1	1	1	10	OP1-8N10P	1	1	1	8	0p1-6m810p	9	9	5	1	4	1	1	3	4	379	2	0	1	1
2	1	2	1	2	1	0	0	1	1	1	1	3	0	3	20	1	4	2			1	4	2		0p1n23psince4N	14	14	5	1	4	1	1	3	8	770	2	0	0	0
1	1	2	1	2	1	1	1	1	1	1	1	3	1	1	24	1	1	2			1	2	1	5	01p234n5pSince6N	16	16	2	1	4	1	1	3	2	680	2	0	1	1
1	1	2	1	1	0	1	0	1	2	1	0	0	1	0	14	1	2	1	6	01P235N6P810N14P	1	1	NA		02p3n56810p	9	8	5	1	4	1	1	3	6	482	2	0	1	1
2	1	2	1	1	0	1	0	1	1	1	0	3	1	3	24	1	1	2			1	2	2			17	16	5	1	4	1	1	3	2	738	1	0	1	1
2	1	2	1	2	0	0	0	1	1	1	0	0	0	0	24	1	3	2		0p1N2P3-24n	1	1	2			15	15	2	1	4	1	1	3	2	827	1	0	0	0
1	1	2	1	2	1	1	0	1	1	1	1	0	1	0	24	1	1	2			1	1	2			16	16	1	1	4	1	1	3	2	420	2	0	1	1
1	1	2	1	2	0	0	0	1	1	1	0	0	0	0	24	1	1	2			1	1	2			16	16	2	1	4	1	1	3	2	593	2	0	0	0
1	1	2	1	2	1	0	0	1	1	1	1	0	0	0	24	1	2	2			1	2	2			16	16	5	1	4	1	1	3	2	753	2	0	0	0
1	1	2	1	2	0	1	0	1	1	1	0	3	1	3	24	1	1	2			1	1	2			16	16	5	1	4	1	1	3	2	846	1	0	1	1
1	1	2	1	2	0	1	0	1	1	1	0	3	1	3	24	1	1	2			1	1	2			16	16	5	1	4	1	1	3	2	741	1	0	1	1
1	1	2	1	1	0	0	0	1	1	1	0	3	0	3	24	1	1	2			1	1	2			16	16	5	1	4	1	1	3	2	738	2	0	0	0
1	1	2	1	2	1	1	1	1	1	1	1	1	1	1	24	1	1	2			1	1	2			15	15	2	2	4	1	1	3	2	793	1	1	1	2
1	1	2	1	1	1	1	0	2	2	1	1	3	1	3	6	1	1	NA		0p1n23p4n56p	1	4	NA		023P4N56P	7	6	5	1	4	1	1	3	6	237	2	0	1	1
1	1	2	1	1	0	0	0	1	1	1	0	3	0	3	24	1	1	2			1	1	2			16	16	5	1	4	1	1	3	2	837	2	0	0	0
1	1	2	1	2	0	1	0	1	1	1	0	3	1	3	24	1	1	2			1	1	2			15	15	4	1	4	1	1	3	2	730	1	0	1	1
1	1	2	2	2	0	1	0	1	1	1	0	3	1	3	16	1	1	2			1	1	2			12	12	1	1	4	1	1	3	6	515	1	0	1	1
2	1	2	1	1	1	1	0	1	1	1	1	3	1	3	8	1	1	2			1	1	2			8	8	5	1	4	1	1	3	6	301	1	0	1	1
1	1	2	1	1	1	0	0	1	1	1	1	3	0	3	24	1	2	1	8	0P2346N810PSince12N	1	12	2		0p2n3p4n5p6n810psince12N	15	15	5	1	4	1	1	3	2	808	1	0	0	0
1	1	2	1	2	1	0	0	1	1	1	1	3	0	3	24	1	3	2			1	3	2			14	14	5	1	4	1	1	3	2	783	2	0	0	0
2	1	2	2	2	0	0	0	1	1	1	0	3	0	3	24	1	1	2			1	1	2			16	16	1	1	4	1	1	3	2	742	2	0	0	0
1	1	2	1	1	0	1	0	1	1	1	0	3	1	3	24	1	1	1	22	0p1-20n2224P	1	1	2			15	15	5	1	4	1	1	3	2	760	1	0	1	1
1	1	2	1	2	1	1	0	1	1	1	1	3	1	3	14	1	4	1	12	01P2N3P456810n1214p	1	4	1	8	0123P456N8101214P	11	11	2	1	4	1	1	3	6	314	2	0	1	1
2	1	2	1	2	1	0	0	2	2	1	1	3	0	3	5	1	2			01p2n3p4n5p	1	1	NA		0p2n245P	6	5	2	1	4	1	1	3	6	178	1	0	0	0
1	1	2	1	2	0	1	0	2	2	1	0	3	1	3	0	2	NA			0Ponly	2	NA	NA		0Ponly	1	1	2	1	4	1	1	3	8	47	2	0	1	1
1	1	2	2	2	0	1	0	1	1	1	0	3	1	3	24	1	3	1	10	0P34567N10PSince12N	1	3	2			14	14	1	1	4	1	1	3	2	749	1	0	1	1
1	1	2	1	2	1	0	0	1	1	1	1	3	0	3	24	1	3	2			1	3	2			14	14	2	1	4	1	1	3	2	836	2	0	0	0
2	1	2	1	1	0	1	1	1	1	1	0	3	1	1	24	1	3	2			1	3	2			15	14	5	1	4	1	1	3	2	763	1	0	1	1
1	1	2	1	2	1	1	0	1	2	1	1	0	1	0	24	1	1	1	6	0P1234N678P1012Nsince14P	1	10	NA		0-8P10n1214p16n18202224p	16	16	5	1	4	1	1	3	5	785	2	0	1	1
2	1	2	1	1	0	0	0	1	1	1	0	3	0	3	24	1	1	2			1	1	1	24	0P1-22N24P	16	16	5	1	4	1	1	3	2	657	1	0	0	0
1	1	2	1	2	1	1	0	1	1	1	1	3	1	3	24	1	1	2			1	1	2			15	15	2	1	4	1	1	3	2	855	2	0	1	1
2	1	2	1	1	0	1	1	1	1	1	0	3	1	1	3	1	1	2			1	1	1	3	0p12n3p	4	4	5	1	4	1	1	3	6	89	2	0	1	1
2	1	2	1	2	1	1	0	1	1	1	1	3	1	3	24	1	1	2			1	3	1	18	012P3-16N18P202224N	16	16	4	1	4	1	1	3	2	809	2	0	1	1
1	1	2	2	2	1	1	1	1	1	1	1	3	1	1	24	1	1	1	8	0P1-6N8-14Psince16N	1	3	1	5	0P1N2P34N5P6N8-18P202224N	16	16	1	1	4	1	1	3	5	785	1	0	1	1
2	1	2	1	1	0	1	1	1	2	1	3	3	1	1	24	1	3	1	5	01P34N5P68N10P12N1416P18N2022P24N	1	1	NA		013P4N56P8N10P12Nsince14P	15	15	2	1	4	1	1	3	5	679	2	0	1	1
1	1	2	2	2	0	1	0	1	1	1	3	3	1	0	24	1	1	2			1	1	2			16	16	1	1	4	1	1	3	2	733	2	0	1	1
2	1	2	1	1	0	1	0	1	2	1	0	3	1	3	24	1	2	4		01P23N4P56N81012N1416N1820P2224N	1	3	NA		012p3nSince4P	16	16	2	1	4	1	1	3	5	734	2	0	1	1
1	1	2	1	1	0	0	0	1	1	1	0	3	0	3	24	1	1	2			1	1	2			15	16	5	1	4	1	1	3	2	1282	2	0	0	0
1	1	2	1	2	0	1	0	1	1	1	0	0	1	0	24	1	3	20		02P3-18N202224P	1	4	1	8	023P456Nsince8P	15	14	2	1	4	1	1	3	5	733	2	0	1	1
1	1	2	1	2	1	0	0	1	1	1	1	0	0	0	14	1	1	2			1	2	2			11	11	5	1	4	1	1	3	3	469	1	0	0	0
1	1	2	1	2	1	1	0	1	1	1	1	3	1	3	24	1	1	2			1	2	2			14	14	5	1	4	1	1	3	2	777	2	0	1	1
2	2	2	2	2	0	1	0	1	1	1	0	0	1	0	10	1	1	2			1	1	2			8	7	1	1	4	1	1	3	6	327	1	0	1	1
2	2	2	1	2	0	1	1	1	1	1	0	3	1	1	14	1	2	2			1	2	2			10	10	1	1	4	1	1	3	8	475	1	0	1	1
2	2	2	1	2	0	0	0	1	1	1	0	3	0	3	24	1	1	2			1	1	2			16	16	5	1	4	1	1	3	2	814	1	0	0	0
1	1	2	1	2	1	1	1	1	2	1	1	1	1	1	8	1	1	1	3	1P12N3P4568N	1	5	NA		01234P5N6P8N	8	8	1	2	4	1	1	3	6	270	2	1	1	2
1	1	2	1	2	0	1	0	1	1	1	0	3	1	3	24	1	1	2			1	1	2			16	16	1	1	4	1	1	3	2	754	2	0	1	1
1	2	2	1	2	0	1	0	2	2	1	0	3	1	3	0	2				0ponly	2	NA	NA		0Ponly	1	1	5	1	4	1	1	3	8	140	1	0	1	1
1	1	2	1	1	1	0	0	2	2	1	1	3	0	3	0	2				0ponly	2	NA	NA		0Ponly	1	1	5	1	4	1	1	3	6	106	2	0	0	0
1	2	2	1	2	0	0	0	1	1	1	0	0	0	0	8	1	1	2			1	1	2			8	7	1	1	4	1	1	3	6	344	2	0	0	0
1	1	2	1	2	0	0	1	1	1	1	0	0	0	1	24	1	3	2			1	1	2			14	14	2	1	4	1	1	3	2	771	2	0	0	0
1	1	2	1	2	0	1	0	2	2	1	0	3	1	3	0	2				0Ponly	2	NA	NA		0Ponly	1	1	2	1	4	1	1	3	8	63	2	0	1	1
1	1	2	1	2	0	1	0	1	1	1	0	3	1	3	18	1	1	2			1	1	2			12	13	2	1	4	1	1	3	8	612	1	0	1	1
1	1	2	1	2	0	1	0	1	1	1	0	3	1	3	20	1	1	2			1	1	1	14	0P1-12N14P16N	14	13	5	1	4	1	1	3	3	607	1	0	1	1
1	1	2	2	2	1	1	0	1	1	1	1	3	1	3	24	1	1	2			1	1	2			16	16	1	1	4	1	1	3	2	783	1	0	1	1
2	1	2	1	2	0	1	0	1	1	1	0	3	1	3	24	1	1	2			1	1	2			16	16	2	1	4	1	1	3	2	782	2	0	1	1
1	1	2	1	1	0	1	0	2	2	1	0	3	1	3	0	2				0Ponly	2	NA			0ponly	1	1	2	1	4	1	1	3	8	23	2	0	1	1
2	2	2	1	2	1	1	1	1	1	1	1	3	1	1	24	1	1	4		0P123N45P6-24N	1	10	1	14	0-8P1012N1416P18N20P22N24P	16	16	5	1	4	1	1	3	5	539	1	0	1	1
1	1	2	1	2	1	1	0	1	1	1	1	3	1	3	24	1	1	2			1	2	2			16	16	1	1	4	1	1	3	2	758	1	0	1	1
1	2	2	1	1	0	1	0	1	1	1	0	0	1	0	24	1	1	1	20	0P1-18N20P2224N	1	1	1	14	0P1-12N141618P2022N24P	16	16	5	1	4	1	1	3	5	754	2	0	1	1
1	1	2	1	2	0	1	0	1	1	1	0	3	1	3	24	1	1	2			1	1	1	5	0p123N5Psince6N	15	16	8	1	4	1	1	3	2	1025	2	0	1	1
1	1	2	1	2	1	0	0	1	1	1	1	0	0	0	24	1	1	2			1	1	2			16	16	5	1	4	1	1	3	2	792	2	0	0	0
1	1	2	1	1	1	0	0	1	2	1	1	0	0	0	24	1	1	1	12	0P1-10N12P1416N1820P22N24P	1	3	NA		012p3n4p5N6-20p22N24p	16	16	5	1	4	1	1	3	5	746	2	0	0	0
2	1	2	1	1	1	0	0	1	1	1	1	0	0	0	24	1	1	2			1	1	2			16	16	5	1	4	1	1	3	2	812	1	0	0	0
1	1	2	1	2	0	1	0	1	1	1	0	3	1	3	24	1	4	2			1	4	2			12	12	5	1	4	1	1	3	3	791	2	0	1	1
1	1	2	1	2	0	1	0	1	1	1	0	3	1	3	24	1	3	2			1	3	2			14	13	2	1	4	1	1	3	2	795	2	0	1	1
1	1	2	1	2	0	1	0	1	1	1	0	3	1	3	18	1	1	2			1	1	2			13	13	2	1	4	1	1	3	6	638	2	0	1	1
1	1	2	1	2	0	0	0	1	1	1	0	3	0	3	3	1	1	2			1	1	2			4	4	2	1	4	1	1	3	6	130	2	0	0	0
1	1	2	1	2	0	1	1	1	1	1	0	0	1	1	2	1	1	2			1	1	2			3	4	5	1	4	1	1	3	4	115	1	0	1	1
2	1	2	1	1	1	0	0	1	1	1	1	3	0	3	24	1	1	1	20	0P1-18N20P2224N	1	2	2			16	16	5	1	4	1	1	3	2	747	1	0	0	0
1	1	2	1	2	0	1	0	1	1	1	0	3	1	3	24	1	1	2			1	1	2			16	16	5	1	4	1	1	3	2	730	2	0	1	1
1	2	2	1	2	0	0	1	2	2	1	0	0	0	1	3	1	1			0P1N23P	1	1	NA		0p1n23p	4	4	5	1	4	1	1	3	6	146	2	0	0	0
1	2	2	1	1	0	1	1	1	1	1	0	1	1	1	24	1	1	1	16	0p1-14N1618p202224N	1	10	1	20	012345p7n8p1012141618n20p2224n	16	16	5	2	4	1	1	3	5	847	2	1	1	2
1	2	2	1	1	0	0	0	2	2	1	0	0	0	0	1	1	1			0P1N only	1	1	NA		0p1nonly		2	5	1	4	1	1	3	6	76	2	0	0	0
1	1	2	1	2	1	1	0	1	1	1	1	0	1	0	24	1	1	2			1	1	2			15	15	5	1	4	1	1	3	2	775	1	0	1	1
1	2	2	1	2	0	0	0	1	1	1	0	0	0	0	7	1	1	2			1	4	2			4	4	8	1	4	1	1	3	6	138	1	0	0	0
2	2	2	1	2	0	0	0	1	1	1	0	0	0	0	24	1	1	2			1	1	2			15	16	5	1	4	1	1	3	2	818	2	0	0	0
2	1	2	1	2	0	1	0	1	1	1	0	0	1	0	24	1	1	2			1	1	2			16	16	5	1	4	1	1	3	2	812	2	0	1	1
2	1	2	1	1	0	1	0	1	1	1	0	3	1	3	24	1	1	2			1	1	2			16	16	5	1	4	1	1	3	2	809	1	0	1	1
1	1	2	1	2	1	1	0	1	1	1	1	3	1	3	24	1	1	1	6	0P1-5NSince6P	1	1	1	5	0P1234Nsince5p	16	16	5	1	4	1	1	3	5	805	2	0	1	1
1	2	2	1	2	1	0	0	1	1	1	1	3	0	3	24	1	1	2			1	1	1	20	0P1-18N20P2224N	15	15	5	1	4	1	1	3	2	813	2	0	0	0
2	1	2	1	2	0	1	0	1	1	1	0	3	1	3	24	1	2	2			1	1	2			14	14	2	1	4	1	1	3	6	436	2	0	1	1
1	1	2	1	1	1	1	0	1	1	1	1	0	1	0	24	1	1	1	10	0N1-7N10PSince12N	1	1	1	7	0P1-6N7P101216N18P202224N	16	16	5	1	4	1	1	3	2	788	2	0	1	1
1	1	2	1	1	0	0	0	1	1	1	0	3	0	3	8	1	2	2			1	2	2			7	7	5	1	4	1	1	3	4	280	2	0	0	0
2	1	2	1	2	0	1	0	1	1	1	0	0	1	0	24	1	1	2			1	1	2			16	16	5	1	4	1	1	3	2	736	2	0	1	1
2	1	2	1	2	0	0	0	1	1	1	0	0	0	0	24	1	1	2			1	1	2			16	16	5	1	4	1	1	3	2	825	1	0	0	0
2	1	2	1	1	1	0	0	2	2	1	1	0	0	0	1	1	1			0P1N only	2	NA	NA		01ponly		2	5	1	4	1	1	3	8	49	2	0	0	0
2	1	2	1	1	0	0	0	1	1	1	0	3	0	3	24	1	1	2			1	1	2			15	15	5	1	4	1	1	3	2	805	2	0	0	0
1	1	2	1	2	0	1	1	1	1	1	0	0	1	1	14	1	2	1	12	01P23456810N12P14N	1	4	6		0123P45Nsince6p	11	11	5	1	4	1	1	3	5	457	2	0	1	1
1	1	2	1	1	1	1	0	2	2	1	1	3	1	3	1	1	1			0P1N only	1	1	NA		0p1nonly	2	2	5	1	4	1	1	3	4	68	1	0	1	1
1	1	2	1	1	0	1	1	1	1	1	0	0	1	1	18	1	2	1	5	01P23N5P671012N14P1618N	1	2	5		01p23n56710p1214n1618	12	12	5	1	4	1	1	3	5	567	2	0	1	1
1	1	2	1	1	0	1	0	1	1	1	0	3	1	3	24	1	1	2			1	1	2			16	16	5	1	4	1	1	3	2	803	2	0	1	1
1	1	2	1	1	0	0	0	1	1	1	0	3	3	3	24	1	1	1	16	0P1-14n16pSince18N	1	1	2			16	16	5	1	4	1	1	3	2	802	2	0	0	0
1	1	2	1	2	1	1	0	2	2	1	1	3	1	3	1	1	1			0p1Nonly	1	1	NA		0p1nonly		2	8	1	4	1	1	3	6	62	2	0	1	1
1	1	2	1	2	0	1	0	1	1	1	0	3	1	3	24	1	1	2			1	1	2			16	16	5	1	4	1	1	3	2	798	1	0	1	1
1	1	2	1	2	1	1	0	1	2	1	1	3	1	3	24	1	1	1	10		1	4	NA		0123P4N56P8Nsince10P	16	16	2	1	4	1	1	3	5	630	1	0	1	1
1	2	2	1	2	0	0	0	1	1	1	0	3	0	3	24	1	1	2		0P1-10N14-24P	1	1	2			14	14	5	1	4	1	1	3	2	823	1	0	0	0
1	1	2	1	1	0	0	0	1	1	1	0	3	0	3	12	1	1	1	10	0P1-8N1012P	1	1	1	8	0p1246N81012p	8	8	5	1	4	1	1	3	6	432	2	0	0	0
2	1	2	1	2	1	0	0	1	1	1	1	3	0	3	24	1	1	2			1	1	1	24	0p1-22n24p	15	15	5	1	4	1	1	3	2	873	2	0	0	0
1	1	2	1	1	0	0	0	1	1	1	0	3	0	3	24	1	1	2			1	2	2			16	16	5	1	4	1	1	3	2	836	2	0	0	0
1	1	2	1	1	1	1	0	1	2	1	1	0	1	0	20	1	2	1	8	01P2-6N8P10N1214P16-20N	2	NA			All positive	14	14	5	1	4	1	1	3	5	628	2	0	1	1
1	1	2	1	2	1	1	0	1	1	1	1	0	1	0	8	1	1	2			1	1	2			7	7	5	1	4	1	1	3	6	247	2	0	1	1
2	1	2	1	2	0	1	0	2	2	1	0	0	1	0	1	1	1			0P1N only	1	1			0p1nonly	2	2	5	1	4	1	1	3	6	61	2	0	1	1
1	1	2	1	2	1	0	0	2	2	1	1	0	0	0	1	1	1			0P1N only	1	1			0p1nonly	2	2	5	1	4	1	1	3	6	60	2	0	0	0
1	1	2	1	2	0	1	0	1	1	1	0	0	1	0	2	1	1	2			1	1	2			3	3	5	1	4	1	1	3	6	80	2	0	1	1
1	1	2	1	2	0	0	0	1	2	1	0	0	0	0	24	1	1	1	5	0P1234N5P68Nsince10P	1	4	NA		023p4n5p6nsince8p	16	16	5	1	4	1	1	3	5	430	2	0	0	0
2	2	2	1	2	1	1	0	1	1	1	1	0	1	0	24	1	1	2			1	1	2			16	16	5	1	4	1	1	3	2	835	2	0	1	1
1	1	2	1	2	0	0	0	1	1	1	0	0	0	0	24	1	1	2			1	1	2			16	16	5	1	4	1	1	3	2	805	2	0	0	0
2	1	2	1	2	0	1	0	1	1	1	0	0	1	0	24	1	1	2			1	1	2			16	16	5	1	4	1	1	3	2	804	1	0	1	1
1	2	2	1	2	0	0	0	1	1	1	0	0	0	0	3	1	1	2			1	1	2			4	4	5	1	4	1	1	3	6	134	2	0	0	0
2	1	2	1	2	0	0	0	1	1	1	0	0	0	0	24	1	1	1	12	0p1-10n12psince14N	1	1	1	22	0p1-20n22p24n	15	15	5	1	4	1	1	3	2	847	2	0	0	0
1	2	2	2	2	1	1	0	1	1	1	1	0	1	0	12	1	1	1	5	0P123N5P6N8P1012N	1	1	1	5	0p123n56p810n	9	8	5	1	4	1	1	3	6	354	2	0	1	1
1	1	2	1	2	0	0	0	1	1	1	0	0	0	0	24	1	1	2			1	1	2			14	15	5	1	4	1	1	3	2	805	2	0	0	0
1	1	2	1	2	0	0	0	1	1	1	0	0	0	0	24	1	1	2			1	1	1	6	0p12345n6psince8N	16	16	5	1	4	1	1	3	2	718	2	0	0	0
1	2	2	2	2	0	1	0	1	1	1	0	0	1	0	8	1	1	2			1	1	2			6	6	1	1	4	1	1	3	6	246	2	0	1	1
1	2	2	1	2	1	1	0	1	1	1	1	0	1	0	24	1	1	1	20	0P1-18N202224P	1	1	1	12	0P1-10Nsince12P	16	15	5	1	4	1	1	3	5	536	1	0	1	1
2	1	2	1	2	1	0	0	1	1	1	1	0	0	0	24	1	1	2			1	1	2			17	16	5	1	4	1	1	3	2	813	1	0	0	0
2	1	2	1	2	0	1	0	1	1	1	0	0	1	0	24	1	1	2			1	1	1	22	0p1-20N22P24N	16	16	5	1	4	1	1	3	2	777	1	0	1	1
1	2	2	1	2	0	1	1	1	1	1	0	1	1	1	14	1	1	2			1	1	2			12	12	5	2	4	1	1	3	6	427	2	1	1	2
2	1	2	1	2	0	0	0	1	1	1	0	0	0	0	6	1	1	2			1	1	2			7	6	5	1	4	1	1	3	6	249	1	0	0	0
1	1	2	1	1	0	0	1	1	1	1	0	0	0	1	24	1	1	1	20	0P1-18N20P2224N	1	3	1	5	0p1n2p34n5p681012n14p1618202224n	16	16	5	1	4	1	1	3	2	805	2	0	0	0
1	1	2	1	1	0	0	0	1	1	1	0	0	0	0	24	1	1	2			1	1	2			16	16	5	1	4	1	1	3	2	773	1	0	0	0
1	2	2	1	1	0	1	0	1	1	1	0	0	1	0	24	1	1	2			1	1	2			15	15	5	1	4	1	1	3	2	1118	1	0	1	1
1	1	2	1	2	1	1	0	1	1	1	1	0	1	0	10	1	1	2			1	1	2			9	9	4	1	4	1	1	3	6	298	1	0	1	1
1	2	2	1	2	0	1	0	1	1	1	0	0	1	0	24	1	1	2			1	1	2			14	12	5	1	4	1	1	3	3	298	2	0	1	1
1	1	2	1	1	1	1	1	1	1	1	1	0	1	1	15	1	1	2			1	10	2		068p9n10p121315N	8	8	2	1	4	1	1	3	2	641	2	0	1	1
2	1	2	1	2	0	1	0	1	1	1	0	0	1	0	24	1	1	2			1	1	2			16	12	2	1	4	1	1	3	2	737	1	0	1	1
1	1	2	1	2	1	1	0	1	1	1	1	3	1	3	8	1	1	2			1	1	2			6	7	4	1	4	1	1	3	6	243	2	0	1	1
1	1	2	1	2	1	0	0	1	1	1	1	3	0	3	6	1	1	2			1	1	2			4	4	1	1	4	1	1	3	6	154	2	0	0	0
1	1	2	1	2	0	0	1	NA	2	1	0	0	0	1	24	NA	NA			0123N4p5n68p101214n16p18202224N	1	1	NA		0p1n2p3nsince4p	16	16	4	1	4	1	1	3	5	730	2	0	0	0
1	2	2	1	2	0	1	0	1	1	1	0	0	1	0	24	1	1	2			1	1	2			16	16	2	1	4	1	1	3	2	730	2	0	1	1
2	2	2	1	2	1	0	0	1	1	1	1	3	0	3	16	1	1	2			1	1	2			12	12	2	1	4	1	1	3	6	509	1	0	0	0
1	1	2	1	2	0	1	0	1	1	1	0	0	1	0	8	1	1	2			1	1	2			7	7	1	1	4	1	1	3	6	289	2	0	1	1
1	2	2	1	1	1	1	0	1	1	1	1	3	1	3	24	1	1	1	20	0P1-18N20P2224N	1	1	1	5	0p1234n5psince6N	16	16	5	1	4	1	1	3	2	732	2	0	1	1
1	1	2	2	2	0	0	0	1	1	1	0	0	0	0	24	1	3	2		0P1N2Psince3N	1	1	1	5	0p1234n5psince6N	15	16	1	1	4	1	1	3	3	822	2	0	0	0
1	1	2	1	1	0	1	0	1	1	1	0	0	1	0	24	1	4	2		01P2N3Psince 4N	1	8	2		01p2n3456psince8n	16	16	2	1	4	1	1	3	3	730	1	0	1	1
2	1	2	1	1	0	0	0	1	1	1	0	3	0	3	24	1	1	2			1	1	2	2		16	16	4	1	4	1	1	3	2	730	1	0	0	0
1	1	2	1	2	1	1	0	1	1	1	1	3	1	3	10	1	1	2			1	1	2			10	9	5	1	5	1	1	3	5	696	2	0	1	1
1	1	2	1	1	0	1	0	NA	NA	1	0	3	1	3	0	NA				0Ponly	NA	NA			0Ponly	1	1	4	1	4	1	1	3	6	62	2	0	1	1
2	1	2	1	2	1	1	0	1	1	1	1	3	1	3	24	1	1	2			1	1	2			15	15	5	1	4	1	1	3	2	730	1	0	1	1
1	1	2	1	2	1	0	0	1	1	1	1	0	0	0	24	1	1	2			1	1	2			15	15	4	1	4	1	1	3	2	730	2	0	0	0
1	1	2	1	2	1	1	0	1	1	1	1	3	1	3	2	1	1	2			1	1	2			3	3	2	1	4	1	1	3	4	233	2	0	1	1
1	1	2	1	2	0	0	0	1	1	1	0	3	0	3	24	1	1	2			1	1	2			15	16	2	1	4	1	1	3	2	730	2	0	0	0
1	1	2	1	2	0	1	0	1	1	1	0	0	1	0	24	1	1	2			1	1	1	8	0P123456n8p1012n14p1618202224n	15	16	2	1	4	1	1	3	2	730	2	0	1	1
1	1	2	1	2	1	1	0	1	1	1	1	0	1	0	10	1	1	2			1	1	2			8	8	5	1	4	1	1	3	8	311	1	0	1	1
1	2	2	1	2	1	0	0	1	1	1	1	0	0	0	24	1	1	2			1	1	1	6	0P12345N6PSince8N	16	16	2	1	4	1	1	3	2	730	2	0	0	0
1	2	2	2	2	0	1	0	1	1	1	0	3	1	3	24	1	1	2			1	2	2			15	15	1	1	4	1	1	3	2	730	1	0	1	1
2	2	2	2	2	0	0	0	1	1	1	0	3	0	3	12	1	1	1	4		1	1	2			9	9	1	1	4	1	1	3	6	359	1	0	0	0
1	1	2	1	1	0	0	0	1	1	1	0	3	0	3	24	1	1	2			1	1	2			16	16	5	1	4	1	1	3	2	730	2	0	0	0
1	2	2	1	1	0	0	0	1	1	1	0	3	0	3	18	1	1	2			1	1	2			12	13	5	1	4	1	1	3	8	575	2	0	0	0
1	1	2	1	2	0	0	0	1	1	1	0	3	0	3	2	1	1	2			1	1	2			3	3	7	1	4	1	1	3	6	82	1	0	0	0
1	1	2	1	1	0	1	1	1	1	1	0	1	1	1	4	1	1	2			1	1	2			5	5	5	2	4	1	1	3	6	181	1	1	1	2
1	2	2	1	2	0	0	0	1	1	1	0	3	0	3	24	1	1	2			1	1	2			16	16	5	1	4	1	1	3	2	735	1	0	0	0
1	2	2	2	2	1	1	0	1	1	1	1	3	1	3	24	1	1	2			1	1	2			16	14	1	1	4	1	1	3	2	730	2	0	1	1
1	1	2	1	1	1	1	0	2	2	1	1	3	1	3	1	1	1			0P1N	1	1			0P1N only	2	2	2	1	4	1	1	3	4	273	2	0	1	1
1	1	2	1	1	0	1	0	1	1	1	0	3	1	3	24	1	1	2			1	1	2			15	12	4	1	4	1	1	3	3	730	2	0	1	1
1	1	2	1	1	1	1	0	1	1	1	1	3	1	3	24	1	1	2			1	1	2			16	16	4	1	4	1	1	3	2	731	1	0	1	1
1	1	2	2	2	0	1	0	1	1	1	0	3	1	3	24	1	1	2			1	1	2			16	16	1	1	4	1	1	3	2	730	1	0	1	1
1	1	2	1	2	0	1	0	1	1	1	0	3	1	3	12	1	1	2			1	1	2			10	10	5	1	5	1	1	3	6	418	1	0	1	1
2	1	2	1	1	0	0	0	1	1	1	0	3	0	3	24	1	1	2			1	2	2			16	16	2	1	4	1	1	3	2	730	2	0	0	0
2	1	2	1	2	1	1	0	1	1	1	1	3	1	3	24	1	1	2			1	1	2	2		16	16	9	1	5	1	1	3	2	729	2	0	1	1
1	2	2	1	1	1	1	1	1	1	1	1	1	0	1	16	1	1	2			1	1	1	12	0P123456810N121416P	12	12	5	2	4	1	1	3	8	457	2	1	0	1
1	2	2	1	2	1	1	0	1	1	1	1	3	1	3	24	1	1	2			1	1	2			15	15	4	1	4	1	1	3	3	730	1	0	1	1
1	2	2	2	2	0	1	0	1	1	1	0	3	1	3	24	1	1	2			1	1	2			13	13	1	1	4	1	1	3	2	730	2	0	1	1
1	1	2	1	2	0	1	0	1	1	1	0	0	1	0	4	1	1	2			1	2	2			5	5	2	1	4	1	1	3	6	152	1	0	1	1
1	1	2	1	1	0	1	1	1	1	1	0	3	1	1	24	1	1	2			1	1	2			16	16	8	1	4	1	1	3	2	730	2	0	1	1
1	1	2	1	2	0	1	0	1	1	1	0	3	1	3	24	1	1	2			1	1	1	4	0p123N4pSince5N	16	16	2	1	4	1	1	3	2	730	2	0	1	1
1	2	2	1	1	1	1	0	1	1	1	1	0	1	0	24	1	4	1	8	01P2N3P456N8P10121416182024N	1	1	1	8	0p123456N810Psince12N	15	15	2	1	4	1	1	3	2	730	2	0	1	1
1	1	2	2	2	0	1	0	1	1	1	0	3	1	3	24	1	1	2			1	1	2			16	16	1	1	4	1	1	3	2	730	2	0	1	1
1	2	2	1	2	1	0	0	1	1	1	1	0	0	0	6	1	1	2			1	1	2			7	7	1	1	4	1	1	3	6	590	2	0	0	0
1	1	2	1	2	0	1	0	1	1	1	0	3	1	3	24	1	1	2			1	1	2			16	16	2	1	4	1	1	3	3	730	1	0	1	1
1	2	2	1	2	0	1	0	1	1	1	0	3	1	3	24	1	1	2			1	1	2			14	14	2	1	4	1	1	3	2	730	1	0	1	1
2	1	2	1	2	0	1	0	1	1	1	0	3	1	3	14	1	1	2			1	1	2			11	11	2	1	4	1	1	3	8	447	2	0	1	1
1	1	2	1	2	1	1	0	1	1	1	1	3	1	3	24	1	1	2			1	1	2			16	16	2	1	4	1	1	3	2	730	1	0	1	1
1	2	2	1	1	0	1	0	1	1	1	0	3	1	3	24	1	1	2			1	2	2			16	16	2	1	4	1	1	3	2	730	1	0	1	1
1	1	2	1	2	1	1	0	1	1	1	1	0	1	0	2	1	1	2			1	1	2		0P12N	3	3	5	1	4	1	1	3	6	63	2	0	1	1
1	1	2	1	1	1	1	1	1	1	1	1	1	1	1	24	1	1	1	6	0P12345N6P8N10P12N14P1618202224N	1	1	1	10	0P1234568N1012141618P20N2224P	16	16	5	2	4	1	1	3	5	791	2	1	1	2
1	2	2	1	2	1	0	0	1	1	1	1	0	0	0	24	1	1	2			1	1	2			16	16	2	1	4	1	1	3	2	685	1	0	0	0
2	1	2	1	1	1	1	0	1	1	1	1	3	1	3	12	1	1	2			1	2	2			10	10	2	1	4	1	1	3	6	235	2	0	1	1
2	1	2	1	1	0	1	0	2	NA	1	0	3	1	3	0	2				0Ponly	NA				0P only	1	1	3	1	4	1	1	3	6	49	1	0	1	1
1	2	2	1	1	0	1	1	1	1	1	0	3	1	1	24	1	1	2			1	1	2			16	17	2	1	4	1	1	3	2	735	2	0	1	1
1	1	2	1	2	0	0	1	2	2	1	0	0	0	1	1	1	1	NA		0p1N	1	1			OP1N only	2	2	9	1	4	1	1	3	6	70	2	0	0	0
1	1	2	1	2	0	1	0	1	1	1	0	3	1	3	24	1	1	2			1	1	2			16	16	4	1	4	1	1	3	2	730	1	0	1	1
1	1	2	1	2	0	0	0	1	1	1	0	0	0	0	3	1	1	2			1	1	2			4	4	2	1	4	1	1	3	6	320	2	0	0	0
1	1	2	1	2	1	1	0	1	1	1	1	3	1	3	8	1	1	2			1	1	2			8	8	4	1	4	1	1	3	6	337	2	0	1	1
2	2	2	1	2	1	1	0	1	1	1	1	3	1	3	24	1	1	2			1	1	2			16	16	2	1	4	1	1	3	2	738	2	0	1	1
1	1	2	1	1	0	1	0	1	1	1	0	3	1	3	24	1	1	5		0P1234N5P68N10P12141618202224N	1	1	1	5	0P1234N5P68N1012P141618202224N	16	16	2	1	4	1	1	3	2	730	2	0	1	1
1	1	2	1	2	0	1	0	1	1	1	0	3	1	3	24	1	1	2			1	1	1	4		16	16	2	1	4	1	1	3	2	730	1	0	1	1
1	1	2	1	2	1	1	0	1	1	1	1	3	1	3	24	1	1	2			1	1	2			16	16	5	1	4	1	1	3	2	730	1	0	1	1
1	1	2	1	2	0	1	0	1	1	1	0	3	1	3	24	1	4	6		01P2N3P45N68P1012N14P16N18P202224N	1	22	2		01N34P5N68101214P16N1820P2224N	16	16	2	1	4	1	1	3	5	728	2	0	1	1
1	1	2	1	1	0	0	0	1	1	1	0	3	0	3	12	1	1	2			1	1	2			10	10	5	1	4	1	1	3	5	481	2	0	0	0
1	1	2	1	1	1	1	0	1	1	1	1	3	1	3	24	1	1	2			1	1	2			17	16	5	1	4	1	1	3	2	730	2	0	1	1
2	2	2	1	2	0	0	0	1	1	1	0	3	0	3	14	1	1	2			1	1	1	12	0p12346810N12P14N	11	11	2	1	4	1	1	3	6	422	1	0	0	0
1	2	2	1	1	0	0	0	1	1	1	0	3	0	3	24	1	1	2			1	1	1	14	0p12345681012N14P2022N	16	16	2	1	4	1	1	3	2	730	2	0	0	0
2	2	2	1	2	1	1	0	1	1	1	1	3	1	3	24	1	1	2			1	1	2			16	16	5	1	4	1	1	3	2	730	1	0	1	1
1	1	2	1	2	1	1	0	1	1	1	1	3	1	3	24	1	1	2			1	1	2			16	16	5	1	4	1	1	3	2	730	2	0	1	1
1	2	2	1	2	0	1	0	1	1	1	0	3	1	3	24	1	1	2			1	3	2			16	16	5	1	4	1	1	3	2	730	2	0	1	1
2	2	2	1	2	0	1	0	1	1	1	0	3	1	3	4	1	1	2			1	1	2			5	4	5	1	4	1	1	3	8	174	1	0	1	1
1	1	2	1	2	1	0	0	1	1	1	1	0	0	0	3	1	1	2			1	1	2			4	4	2	1	4	1	1	3	5	73	2	0	0	0
1	2	2	2	2	1	1	0	1	1	1	1	3	1	3	8	1	1	2			1	1	2			6	5	1	1	4	1	1	3	6	334	1	0	1	1
1	2	2	1	2	0	0	0	1	1	1	0	3	0	3	4	1	1	2			1	1	2			5	5	2	1	4	1	1	3	8	178	1	0	0	0
2	1	2	1	2	1	1	0	1	1	1	1	3	1	3	24	1	1	2			1	1	2			16	16	2	1	4	1	1	3	2	730	1	0	1	1
1	2	2	1	1	0	1	0	1	1	1	0	3	1	3	12	1	1	2			1	2	2			10	10	1	1	4	1	1	3	6	424	1	0	1	1
2	1	2	1	1	0	0	0	1	1	1	0	3	0	3	2	1	1	2			1	1	2			3	3	5	1	4	1	1	3	8	120	2	0	0	0
1	2	2	1	2	1	1	0	1	1	1	1	3	1	3	24	1	1	2			1	1	2			16	16	5	1	4	1	1	3	2	731	1	0	1	1
2	1	2	1	1	0	1	0	1	1	1	0	3	1	3	24	1	1	2			1	1	2			16	16	4	1	4	1	1	3	2	730	1	0	1	1
1	1	2	1	2	0	1	0	1	1	1	0	3	1	3	14	1	3	5		012P34N5P68N10P1214N	1	1	1	5		11	11	2	1	4	1	1	3	4	482	2	0	1	1
1	1	2	1	2	0	0	1	1	1	1	0	0	0	1	24	1	1	2			1	1	2		0P123N568101214P	16	16	5	1	4	1	1	3	2	730	1	0	0	0
1	1	2	1	2	0	0	0	1	1	1	0	3	0	3	5	1	1	2			1	1	2			6	6	5	1	4	1	1	3	6	219	2	0	0	0
2	1	2	1	1	0	1	0	1	1	1	0	0	1	0	24	1	3	2		0P1N2P3456810121416182022N	1	1	2			16	16	5	1	4	1	1	3	2	730	2	0	1	1
2	1	2	1	2	1	0	0	1	1	1	1	0	0	0	24	1	1	2			1	1	1	3		16	16	5	1	4	1	1	3	2	732	1	0	0	0
1	2	2	1	2	0	1	0	1	1	1	0	1	1	0	24	1	1	2			1	1	2		0P12N3Psince 4 N	16	16	5	1	4	1	1	3	2	730	2	1	1	2
1	2	2	1	2	0	0	0	2	1	1	0	0	0	0	8	1	1	1	4	0P123N456P8N	1	2	1	5	01P234N568P	8	8	5	1	4	1	1	3	6	301	2	0	0	0
2	1	2	1	2	0	0	1	1	1	1	0	0	0	1	24	1	1	2			1	3	2		0P1N2P, since3 N	16	16	2	1	4	1	1	3	2	730	1	0	0	0
1	1	2	1	2	0	0	0	2	1	1	0	3	0	3	24	1	1	1	6	All Neg since 8month	1	1	1	6	Negative since 8	16	16	5	1	4	1	1	3	2	730	1	0	0	0
2	2	2	1	1	0	1	1	1	1	1	0	0	1	1	24	1	1	1	4	all Neg since 5month	1	5	1	10	01P2N34P568N10P14N16182024P	14	14	5	1	4	1	1	3	5	730	2	0	1	1
1	1	2	1	2	0	0	0	1	1	1	0	0	0	0	24	1	1	2			1	1	2			9	9	5	1	4	1	1	3	3	732	2	0	0	0
1	1	2	1	2	0	1	1	1	1	1	0	0	1	1	24	1	1	2			1	1	2			16	16	5	1	4	1	1	3	2	730	2	0	1	1
2	1	2	1	1	0	0	0	1	1	1	0	3	0	3	8	1	1	2			1	1	1	3		8		5	1	4	1	1	3	6	256	2	0	0	0
2	1	2	1	2	1	1	0	1	1	1	1	3	1	3	2	1	1	2			1	1	2		END up with positive	3	3	5	1	4	1	1	3	6	120	2	0	1	1
1	1	2	1	1	0	1	1	1	1	1	0	1	1	1	20	1	1	1	6	All Neg since 8month	1	4	1	16	0123P456810N1618P20N	12	12	5	2	4	1	1	3	6	629	2	1	1	2
1	1	2	1	1	0	0	0	1	1	1	0	3	0	3	24	1	1	1	3	0p12N345P6N1012141618202224P	1	1	1	3	END up with positive	16	16	5	1	4	1	1	3	5	729	2	0	0	0
2	1	2	1	2	0	1	1	1	1	1	0	0	1	1	24	1	1	2			1	1	2			16	16	5	1	4	1	1	3	2	730	1	0	1	1
2	1	2	1	2	0	1	1	1	1	1	0	0	1	1	8	1	6	2		0P1N2345P68N	1	1	1	3	0P1N3P4N5P6N8P	8	8	5	1	4	1	1	3	8	391	2	0	1	1
1	2	2	1	2	0	0	0	1	1	1	0	3	0	3	5	1	1	2			1	1	2			6	6	5	1	4	1	1	3	4	543	2	0	0	0
2	2	2	1	1	0	0	0	2	2	1	0	0	0	0	24	2	NA	NA			2				all are P and end up with P	16	16	5	1	4	1	1	3	8	299	1	0	0	0
1	1	2	1	2	0	1	0	1	1	1	0	3	1	3	24	1	1	2			1	1	2			16	16	4	1	5	1	1	3	2	635	2	0	1	1
1	1	2	1	2	0	0	0	1	1	1	0	3	0	3	24	1	1	2			1	1	1	18	End up with 2 negative	16	16	5	1	4	1	1	3	2	733	2	0	0	0
1	2	2	1	2	0	1	1	2	1	1	0	3	1	1	10	1	1	1	4	0P,1,2,3N,4P,5,6,8,10N	1	1	1	4		9	9	1	1	4	1	1	3	4	357	1	0	1	1
2	1	2	1	2	0	0	0	1	1	1	0	3	0	3	24	1	1	2			1	1	2			16	12	2	1	4	1	1	3	2	733	2	0	0	0
1	1	2	1	2	0	1	0	NA	2	1	0	3	1	3	0	NA	NA	NA		0ponly	2	NA	NA		0Ponly	1	1	5	1	4	1	1	3	8	32	2	0	1	1
1	1	2	1	1	1	1	0	1	1	1	1	3	1	3	16	1	1	2			1	1	2			12	12	5	1	4	1	1	3	2	730	2	0	1	1
1	1	2	1	2	0	1	0	1	1	1	0	3	1	3	18	1	1	2			1	1	2			13	12	5	1	4	1	1	3	2	730	2	0	1	1
2	1	2	1	2	0	1	0	1	1	1	0	3	1	3	20	1	1	1	6	0p12345n6p8101214161820n	1	1	1	20	0P12345681012141618N20P	14	14	2	1	4	1	1	3	5	738	2	0	1	1
1	1	2	1	2	0	0	0	1	1	1	0	3	0	3	16	1	1	2			1	1	2			12	12	5	1	4	1	1	3	6	590	1	0	0	0
1	1	2	1	2	0	0	0	1	1	1	3	3	3	3	2	1	1	2			1	1	2			3	3	1	1	4	1	1	3	8	91	1	0	0	0
2	1	2	1	2	0	1	0	1	1	1	0	1	0	0	10	1	1	2			1	1	1	5	0P1234N5P68N	8	8	2	1	4	1	1	3	6	376	2	1	0	1
1	2	2	1	1	1	0	0	2	2	1	1	3	0	3	8	1	8	NA			1	3			012P3N4567P	8	8	4	1	5	1	1	3	4	370	1	0	0	0
1	1	2	1	2	0	0	0	1	1	1	0	0	0	0	14	1	1	2			1	1	2			11	11	2	1	4	1	1	3	2	709	2	0	0	0
1	1	2	1	2	0	1	0	1	1	1	0	1	1	0	18	1	2	2			1	2	2			13	13	2	1	4	1	1	3	2	730	2	1	1	2
2	1	2	1	2	0	1	0	2	2	1	0	3	1	3	6	1	1	NA	5	0p1234n5p6n	1	1			0P1N5P6N	4	4	4	1	4	1	1	3	6	140	1	0	1	1
1	1	2	1	2	0	1	0	1	1	1	0	0	1	0	24	1	1	2			1	2	2			16	16	5	1	4	1	1	3	3	730	2	0	1	1
2	1	2	1	2	1	1	0	1	1	1	1	3	1	3	24	1	1	2			1	1	2			15	15	5	1	4	1	1	3	2	730	1	0	1	1
1	1	2	1	1	0	1	0	1	1	1	0	3	1	3	24	1	1	2			1	1	2			15	15	5	1	4	1	1	3	2	743	2	0	1	1
2	1	2	1	1	0	0	0	1	1	1	3	3	3	3	20	1	1	2			1	1	2			14	14	5	1	4	1	1	3	2	730	1	0	0	0
1	2	2	1	1	0	1	0	1	1	1	0	3	1	3	24	1	1	2			1	1	2			16	16	2	1	4	1	1	3	2	730	1	0	1	1
2	1	2	1	1	0	1	0	1	1	1	0	0	1	0	24	1	1	1	4	0p123N4p5 N	1	1	1	4		16	16	5	1	4	1	1	3	2	732	1	0	1	1
1	2	2	1	1	0	0	0	1	1	1	0	3	0	3	20	1	1	2			1	1	2			14	14	5	1	5	1	1	3	2	730	2	0	0	0
1	2	2	2	2	0	0	0	1	2	1	3	3	3	3	2	1	1	2			1	1			01P2N	3	3	5	1	4	1	1	3	6	88	1	0	0	0
1	1	2	1	1	0	0	0	1	1	1	0	0	0	0	24	1	1	2			1	1	2			16	17	5	1	4	1	1	3	2	730	2	0	0	0
1	2	2	1	1	1	1	0	1	1	1	1	3	1	3	24	1	1	2			1	1	2			15	15	1	1	5	1	1	3	3	973	2	0	1	1
1	1	2	1	1	0	0	0	1	1	1	0	3	0	3	24	1	1	2			1	1	2			16	16	5	1	5	1	1	3	2	730	1	0	0	0
1	1	2	1	1	0	0	0	1	1	1	0	0	0	0	24	1	1	2			1	1	2			16	16	5	1	4	1	1	3	2	751	2	0	0	0
2	1	2	1	1	1	0	0	1	1	1	1	0	0	0	24	1	1	2			1	2	2			16	13	5	1	4	1	1	3	2	734	2	0	0	0
1	2	2	1	2	0	0	0	1	1	2	0	3	0	0	19	1	2	2			1	4	2			11	6	5	1	3	1	1	0	3	727	1	0	0	0
1	2	2	1	2	1	1	0	1	1	2	1	3	1	0	9	1	4	1	8		1	8	1	10		8	6	5	1		1	1	0	4	299	1	0	1	1
1	2	2	1	2	0	0	0	1	1	2	0	3	0	0	17	1	3	2			1	3	1	11		10	6	5	1	3	1	1	0	2	750	1	0	0	0
2	2	1	1	2	0	1	0	1	1	2	0	3	1	0	3	1	1	2			1	2	2			5	5	5	1	3	1	1	0	2	741	2	0	1	1
1	1	2	1	2	0	0	0	1	1	2	0	3	0	0	15	1	2	2			1	2	2			10	9	5	1	2	1	1	0	2	729	2	0	0	0
2	2	1	1	2	1	1	0	1	1	2	1	3	1	0	20	1	3	1	5		1	5	2			11	7	5	1	3	1	1	0	2	746	1	0	1	1
2	1	2	1	2	1	1	0	1	1	2	1	3	1	0	21	1	2	2			1	4	2			10	8	5	1	3	1	1	0	2	731	1	0	1	1
1	2	2	1	2	0	1	0	1	1	2	0	3	1	0	17	1	3	2			1	3	2			11	7	5	1	3	1	1	0	2	737	1	0	1	1
2	2	1	1	2	0	0	0	1	1	2	0	3	0	0	6	1	2	2			1	2	2			4	4	5	1	3	1	1	0	4	145	2	0	0	0
1	2	2	1	2	1	1	0	1	1	2	1	3	1	0	13	1	3	2			1	2	2			15	8	5	1	3	1	1	0	3	700	2	0	1	1
1	2	2	1	2	1	1	0	1	1	2	1	3	1	0	14	1	2	2			1	2	2			11	8	5	1	3	1	1	0	2	714	1	0	1	1
1	2	2	1	2	0	1	0	1	1	2	0	3	1	0	13	1	1	2			1	2	2			8	7	5	1	3	1	1	0	2	732	1	0	1	1
1	2	2	1	2	1	1	0	1	1	2	1	3	1	0	13	1	2	2			1	3	2			11	4	1	1	3	1	1	0	2	738	1	0	1	1
2	1	2	1	2	1	1	0	1	1	2	1	3	1	0	9	1	2	2			1	2	2			6	4	5	1	2	1	1	0	3	739	1	0	1	1
1	1	2	1	2	1	1	0	1	1	2	1	3	1	0	14	1	1	2			1	5	2			9	8	4	1	3	1	1	0	2	684	1	0	1	1
1	2	1	1	2	1	1	0	1	1	2	1	3	1	0	14	1	1	2			1	3	2			9	9	4	1	3	1	1	0	2	885	2	0	1	1
2	2	1	1	2	0	1	0	1	1	2	0	3	1	0	23	1	2	2			1	2	2			10	10	5	1	3	1	1	0	2	809	1	0	1	1
1	1	1	1	2	0	1	0	1	1	2	0	3	1	0	23	1	2	2			1	4	2			11	10	5	1	3	1	1	0	2	796	1	0	1	1
1	2	2	1	2	0	0	0	1	1	2	0	3	0	0	15	1	3	2			1	6	2			9	10	5	1	3	1	1	0	2	711	1	0	0	0
2	2	2	1	2	1	1	0	1	1	2	1	3	1	0	15	1	2	2			1	3	2			11	11	2	1	3	1	1	0	2	599	1	0	1	1
1	1	2	1	2	1	1	0	1	1	2	1	3	1	0	16	1	1	2			1	4	1	7		8	8	5	1	3	1	1	0	2	720	2	0	1	1
1	1	2	1	2	1	1	0	1	1	2	1	3	1	0	15	1	5	2			1	2	2			9	10	5	1	3	1	1	0	2	639	1	0	1	1
1	1	2	1	2	0	0	0	1	1	2	0	3	0	0	16	1	9	2			1	5	2			13	9	5	1	2	1	1	0	2	792	2	0	0	0
2	2	2	1	2	1	0	0	1	1	2	1	3	0	0	15	1	4	2			1	6	2			11	11	5	1	3	1	1	0	2	598	2	0	0	0
1	1	1	1	2	0	0	0	1	1	2	0	3	0	0	12	1	1	2			1	1	1	5		10	6	5	1	2	1	1	0	2	707	2	0	0	0
1	1	2	1	2	0	0	0	1	1	2	0	3	0	0	20	1	1	2			1	3	2			9	10	5	1	2	1	1	0	2	669	1	0	0	0
2	2	2	1	2	1	1	0	1	1	2	1	3	1	0	20	1	7	2			1	7	2			10	8	5	1	3	1	1	0	2	845	1	0	1	1
1	2	1	1	2	1	1	0	2	2	2	1	3	1	0	2	1	1	NA		0p1Nonly	1	1	NA		0p1Nonly	2	2	5	1	3	1	1	0	4	73	2	0	1	1
1	2	2	1	2	0	0	0	1	1	2	0	3	0	0	26	1	8	1			1	8	2			11	11	5	1	2	1	1	0	2	802	2	0	0	0
1	2	2	1	2	0	0	0	1	1	2	0	3	0	0	19	1	2	2			1	3	2			11	10	5	1	3	1	1	0	2	696	1	0	0	0
2	2	1	1	2	0	0	0	1	1	2	0	3	0	0	13	1	1	2			1	1	2			11	11	5	1	2	1	1	0	2	675	1	0	0	0
1	2	2	1	2	1	1	0	1	1	2	1	3	1	0	12	1	2	2			1	2	2			10	10	5	1	3	1	1	0	2	612	1	0	1	1
2	2	2	1	2	1	0	0	1	1	2	1	3	0	0	15	1	1	2			1	1	2			11	10	5	1	3	1	1	0	2	633	2	0	0	0
2	2	1	1	2	1	0	0	1	1	2	1	3	0	0	14	1	2	2			1	2	2			11	8	5	1	3	1	1	0	2	654	2	0	0	0
1	1	2	1	2	0	0	0	1	1	2	0	3	0	0	7	1	1	2			1	7	2			2	4	2	1	2	1	1	0	4	215	2	0	0	0
1	2	1	1	2	0	0	0	2	2	2	0	3	0	0	2	1	2	NA		01p2n	1	1		01Ponly		3	2	5	1	2	1	1	0	6	123	2	0	0	0
2	2	2	1	2	0	0	0	1	1	2	0	3	0	0	15	1	2	2			1	1	2			11	8	5	1	2	1	1	0	2	728	2	0	0	0
1	1	2	1	2	0	0	0	1	1	2	0	3	0	0	14	1	2	2			1	2	2			11	6	5	1	2	1	1	0	2	647	1	0	0	0
2	2	2	1	2	0	0	0	1	1	2	0	3	0	0	13	1	1	2			1	1	2			9	9	4	1	2	1	1	0	2	665	2	0	0	0
2	1	2	2	2	0	0	0	1	1	2	0	3	0	0	22	1	1	2			1	2	1	5		9	6	1	1	2	1	0	0	2	672	1	0	0	0
2	1	1	1	2	0	0	0	1	1	2	0	3	0	0	14	1	1	1	4		1	2	2			11	7	5	1	2	1	1	0	2	935	1	0	0	0
1	2	1	1	2	0	0	0	1	1	2	0	3	0	0	19	1	2	1	5		1	2	2			10	7	5	1	1	1	0	0	2	687	1	0	0	0
2	2	2	1	2	0	0	0	1	1	2	0	3	0	0	19	1	1	2			1	1	2			13	8	5	1	2	1	1	0	2	599	1	0	0	0
1	2	2	1	2	0	0	0	1	1	2	0	3	0	0	15	1	1	2			1	1	2			11	10	5	1	2	1	1	0	2	720	2	0	0	0
1	2	1	1	2	0	0	0	1	1	2	0	3	0	0	18	1	1	1	18		1	1	1	18		11	9	5	1	2	1	1	0	3	578	2	0	0	0
2	1	2	1	2	0	0	0	1	1	2	0	3	0	0	16	1	3	2			1	4	2			13	9	5	1	2	0	0	0	2	732	1	0	0	0
2	2	2	1	2	0	0	0	1	1	2	0	3	0	0	14	1	2	1	4		1	4	2			13	9	1	1	2	1	1	0	5	450	1	0	0	0
1	2	2	1	2	0	0	0	1	1	2	0	3	0	0	16	1	1	1	2		1	1	2			11	10	7	1	2	1	1	0	3	613	1	0	0	0
1	1	2	1	2	0	0	0	1	1	2	0	3	0	0	20	1	2	2			1	6	2			5	2	5	1	2	1	1	0	6	622	2	0	0	0
1	1	2	1	2	0	0	0	1	1	2	0	3	0	0	2	1	1	2			1	1	2			4	3	4	1	2	0	0	0	6	6	2	0	0	0
2	2	1	1	2	0	0	0	1	1	2	0	3	0	0	14	1	1	1	6		1	1	1	6		11	10	7	1	2	1	1	0	2	736	2	0	0	0
1	1	1	1	2	0	0	0	1	1	2	0	3	0	0	15	1	1	2			1	3	2			11	7	5	1	2	1	1	0	2	628	2	0	0	0
1	2	2	1	2	0	0	0	1	1	2	0	3	0	0	25	1	5	1	7		1	7	2			11	4	2	1	2	1	1	0	2	791	1	0	0	0
1	1	2	1	2	0	0	0	1	1	2	0	3	0	0	13	1	1	2			1	2	2			11	4	4	1	2	1	1	0	2	653	1	0	0	0
1	2	2	1	2	0	0	0	1	1	2	0	3	0	0	14	1	3	2			1	2	2			9	7	2	1	2	1	1	0	2	706	1	0	0	0
1	1	2	1	2	0	0	0	1	1	2	0	3	0	0	21	1	3	2			1	1	2			9	8	5	1	2	1	1	0	2	643	2	0	0	0
2	2	2	1	2	0	0	0	1	1	2	0	3	0	0	8	1	1	2			1	1	2			8	7	5	1	2	1	1	0	6	265	1	0	0	0
2	2	2	1	2	0	0	0	1	1	2	0	3	0	0	7	1	1	2			1	1	2		Culture ukat0	11	10	2	5	1	0	1	0	2	757	1	0	0	0
1	2	2	1	2	0	0	0	1	1	2	0	3	0	0	24	1	1	2			1	2	2			11	8	5	1	2	1	1	0	2	613	1	0	0	0
1	2	2	1	2	0	0	0	1	1	2	0	3	0	0	15	1	1	1	4		1	1	2			6	3	5	1	2	1	1	0	2	510	1	0	0	0
2	1	2	1	2	0	0	0	2	2	2	0	3	0	0	18	2	NA				1	NA				3	2	5	1	2	1	1	0	2	561	1	0	0	0
2	1	2	1	2	0	0	0	1	1	2	0	3	0	0	17	1	1	2			1	3	2			15	8	2	5	2	0	1	0	2	621	2	0	0	0
2	2	2	1	2	0	0	0	1	1	2	0	3	0	0	17	1	1	1	3		1	1	2			11	10	5	1	1	1	1	0	2	630	2	0	0	0
1	2	2	1	2	0	0	0	1	1	2	0	3	0	0	16	1	1	2			1	1	2			11	8	5	1	2	1	1	0	2	566	1	0	0	0
1	2	1	1	2	0	0	0	1	1	2	0	3	0	0	15	1	1	2			1	2	2			11	8	5	1	1	1	1	0	2	651	2	0	0	0
2	2	1	1	2	0	0	0	1	1	2	0	3	0	0	12	1	3	2			1	3	2			10	6	5	1	2	1	1	0	2	622	1	0	0	0
1	1	2	1	2	0	0	0	1	1	2	0	3	0	0	9	1	3	2			1	5	2			9	3	5	1	2	1	1	0	2	638	1	0	0	0
2	1	2	1	2	0	0	0	1	1	2	0	3	0	0	7	1	1	1	3		1	2	1	3		8	7	4	1	2	1	1	0	5	385	1	0	0	0
1	2	2	1	2	0	0	0	1	2	2	0	3	0	0	2	1	1	2			1	2	NA			3	3	4	1	2	1	1	0	6	63	1	0	0	0
1	1	2	1	2	0	0	0	1	1	2	0	3	0	0	13	1	2	2			1	6	2			11	11	5	1	2	1	1	0	2	550	1	0	0	0
2	1	2	1	2	0	0	0	1	1	2	0	3	0	0	14	1	1	2			1	1	2			11	11	2	1	2	1	1	0	2	565	1	0	0	0
1	2	2	1	2	0	0	0	1	1	2	0	3	0	0	20	1	2	2			1	1	2			11	11	5	1	2	1	1	0	2	619	1	0	0	0
1	2	2	1	2	0	0	0	1	1	2	0	3	0	0	13	1	1	2			1	2	2			8	6	5	1	2	1	1	0	2	654	1	0	0	0
2	1	1	1	2	0	0	0	1	1	2	0	3	0	0	16	1	1	2			1	2	2			10	11	5	1	2	1	1	0	2	693	1	0	0	0
2	1	2	1	2	0	0	0	1	1	2	0	3	0	0	19	1	1	2			1	1	2			11	8	1	5	1	0	1	0	2	660	1	0	0	0
1	1	2	1	2	0	0	0	1	1	2	0	3	0	0	11	1	1	2			1	2	2			8	7	4	5	1	0	1	0	2	614	2	0	0	0
1	2	2	1	2	0	0	0	1	1	2	0	3	0	0	13	1	2	2			1	2	2			9	6	5	1	2	1	1	0	2	621	1	0	0	0
1	2	2	1	2	0	0	0	1	1	2	0	3	0	0	11	1	3	2			1	3	2			10	8	4	5	1	0	1	0	2	632	1	0	0	0
2	2	2	1	2	0	0	0	1	2	2	0	3	0	0	4	1	1	2			1	NA				3	2	5	1	2	1	1	0	6	126	1	0	0	0
2	2	1	1	2	0	0	0	1	1	2	0	3	0	0	21	1	1	2			1	6	2			11	5	5	1	2	1	1	0	3	737	1	0	0	0
1	1	2	1	2	0	0	0	2	2	2	0	3	0	0	1	1	NA				1	NA				2	2	5	1	2	1	1	0	6	54	1	0	0	0
1	1	2	1	2	0	0	0	1	1	2	0	3	0	0	8	1	2	2			1	4	2			7	5	2	1	2	1	1	0	2	627	1	0	0	0
1	1	2	1	2	0	0	0	1	1	2	0	3	0	0	8	1	1	2			1	4	2			6	2	3	1		1	1	0	6	341	2	0	0	0
2	2	1	1	2	0	0	0	1	1	2	0	3	0	0	6	1	1	2			1	1	2			5	5	4	1	2	1	1	0	6	388	1	0	0	0
2	2	2	1	2	0	0	0	1	1	2	0	3	0	0	3	1	1	2			1	1	2			3	2	1	1	2	1	1	0	2	565	1	0	0	0
1	2	2	1	2	0	0	0	1	1	2	0	3	0	0	5	1	3	2			1	1	2			5	2	5	5	1	0	1	0	2	599	1	0	0	0
1	1	2	1	2	0	0	0	1	1	2	0	3	0	0	5	1	1	2			1	2	2			5	2	4	1	2	1	1	0	2	583	1	0	0	0
1	2	2	1	2	0	0	0	1	1	2	0	3	0	0	3	1	2	2			1	2	2			3	2	4	1	2	1	1	0	2	583	1	0	0	0
1	1	2	1	2	0	0	0	1	1	2	0	3	0	0	6	1	3	2			1	4	2			7	3	4	1	2	1	1	0	2	613	1	0	0	0
1	1	2	1	2	0	0	0	1	1	2	0	3	0	0	16	1	1	2			1	3	2			11	9	5	1	1	0	1	0	2	507	1	0	0	0
1	1	2	1	2	0	0	0	2	2	2	0	3	0	0	12	1	5	NA		0-4p5N678P9N1012P	1	2	NA			11	2	4	1	3	1	1	0	5	545	1	0	0	0
1	2	2	1	1	1	0	0	1	1	2	1	3	0	0	13	1	10	1	14		1	14	2			11	10	5	1	3	1	1	0	4	507	2	0	0	0
